# Supplementary material for: TF–RBP–AS Triplet Analysis Reveals the Mechanisms of Aberrant Alternative Splicing Events in Kidney Cancer: Implications for Their Possible Clinical Use as Prognostic and Therapeutic Biomarkers
Source: Int J Mol Sci. 2021 Aug 16;22(16):8789. doi: 10.3390/ijms22168789 (PMC8395830; doi:10.3390/ijms22168789)
Supplement: Supplementary file 1 [file ijms-22-08789-s001.zip]

Archive with 10 entries (10 files):
- Supplementary Figure S1ú║The receiver operating characteristic curve of 33 ASEs.tif
- Supplementary Figure S2ú║The gene pair relationship comparison of PPI and triplet.tif
- Supplementary Figure S3ú║Alignment results of transcription factor target genes.tif
- Supplementary Methodsú║Details of iterative MI-SIS method.pdf
- Supplementary Table S1.csv
- Supplementary Table S2.csv
- Supplementary Table S3.csv
- Supplementary Table S4.csv
- Supplementary Table S5.csv
- Supplementary Table S6.csv
