# Supplementary material for: TF–RBP–AS Triplet Analysis Reveals the Mechanisms of Aberrant Alternative Splicing Events in Kidney Cancer: Implications for Their Possible Clinical Use as Prognostic and Therapeutic Biomarkers
Source: Int J Mol Sci. 2021 Aug 16;22(16):8789. doi: 10.3390/ijms22168789 (PMC8395830; doi:10.3390/ijms22168789)
Supplement: Supplementary file 1 [file ijms-22-08789-s001.zip › Supplementary Table S1.csv]

Supplementary Table S1. Details of differentially expressed RBPs in Kidney Cancer
TF	P-value	LogFC
AHRR	1.23E-10	1.563372
AKNA	1.11E-30	1.533656
ALX1	1.52E-30	-3.09233
ANKZF1	6.16E-30	1.402667
ARID3C	2.51E-06	1.926473
ARID5A	9.49E-28	1.488139
ARNT2	5.76E-34	-1.743635
ASCL1	1.55E-05	3.042199
ASCL3	4.74E-20	-1.922257
ATF3	3.50E-09	-1.172922
ATF4	6.74E-32	1.044581
BARX1	1.01E-05	4.143178
BARX2	1.56E-31	2.68684
BATF	3.35E-34	3.18605
BATF3	2.83E-29	2.118705
BCL11A	6.77E-17	1.695714
BCL11B	1.51E-21	1.63357
BCL6B	1.28E-20	1.385376
BHLHA15	3.36E-18	2.555836
BHLHE41	3.03E-36	2.79646
CASZ1	3.51E-37	-1.968326
CEBPA	6.35E-21	1.655535
CEBPB	2.56E-18	1.461261
CEBPE	2.09E-15	1.61484
CENPA	9.43E-33	2.517059
CENPT	1.52E-25	1.254303
CREB3L3	1.34E-19	2.796761
CREB5	6.47E-27	1.60736
CSRNP3	1.84E-35	-1.972633
DACH1	7.03E-35	-2.28349
DACH2	3.20E-37	-3.264413
DBX2	1.57E-16	-1.055675
DLX1	8.65E-34	3.281844
DLX2	1.39E-25	2.583316
DLX3	3.07E-20	-2.238457
DLX4	1.81E-23	2.713803
DLX5	5.58E-37	3.650732
DLX6	4.10E-27	2.533326
DMRT2	2.44E-37	-1.868666
DMRT3	6.91E-07	4.655339
DPF1	8.61E-08	1.403545
E2F1	1.68E-35	2.313372
E2F2	1.06E-34	2.432444
E2F7	2.17E-31	2.199814
E2F8	2.62E-33	2.774708
EBF2	6.32E-28	2.928345
EBF3	7.25E-16	1.813587
EGR2	9.35E-05	-1.135198
EGR3	6.93E-05	-1.091062
EGR4	4.76E-09	-1.697123
EHF	8.04E-41	-5.419611
ELF3	4.12E-11	-1.081877
ELF5	1.62E-41	-8.193328
EMX1	1.97E-38	-2.248047
EN1	5.57E-23	3.210179
EN2	3.12E-03	1.343427
EOMES	1.90E-32	3.57896
ESRRB	2.47E-41	-5.938805
ESRRG	1.09E-40	-3.116653
ETS1	1.77E-23	1.191265
ETV4	8.95E-26	-1.376705
ETV7	1.69E-33	2.902674
FLI1	2.75E-27	1.242953
FOXA3	1.66E-34	-2.861116
FOXC1	2.06E-38	-2.146954
FOXC2	7.27E-11	1.249968
FOXD3	1.03E-15	-2.24482
FOXD4	2.97E-12	1.227773
FOXD4L1	2.06E-10	1.113823
FOXD4L6	4.76E-10	1.529676
FOXE3	1.00E-08	-2.111001
FOXF1	4.41E-19	1.434155
FOXF2	3.67E-19	1.788849
FOXG1	3.97E-02	2.121388
FOXH1	1.36E-14	1.979059
FOXI1	2.97E-37	-1.289783
FOXJ1	2.32E-35	-3.164876
FOXJ3	1.04E-25	1.706413
FOXL1	2.59E-12	1.15043
FOXL2	1.31E-10	1.864802
FOXM1	2.45E-35	2.624289
FOXN1	2.49E-28	-3.13925
FOXN4	9.06E-27	-1.396625
FOXP3	5.59E-13	2.056867
FOXS1	3.18E-17	1.678524
GATA2	1.89E-30	-1.46458
GATA3	2.24E-39	-3.275726
GATA5	1.12E-21	-2.193227
GBX2	4.39E-19	3.559719
GCM1	9.16E-26	-2.034156
GLI2	3.62E-10	1.10045
GLIS1	2.20E-24	1.930853
GRHL1	3.97E-30	-1.454257
GRHL2	9.33E-39	-4.008139
GSC	7.03E-17	2.007865
HELT	1.16E-39	-5.776283
HES4	1.40E-29	2.398523
HES5	1.16E-26	3.970988
HEY1	7.22E-27	1.585872
HEY2	2.13E-19	1.345885
HEYL	2.60E-23	1.764123
HIF1A	9.72E-27	-1.206295
HLX	6.53E-36	2.593441
HMGA2	2.50E-05	2.128937
HMX2	6.10E-22	-5.165956
HMX3	1.48E-13	-2.407293
HOXA11	1.08E-25	-1.398085
HOXA13	1.75E-10	2.375862
HOXA4	2.67E-24	1.291445
HOXA6	5.06E-21	-1.029002
HOXA7	2.61E-31	-1.322208
HOXB1	2.52E-22	-2.439459
HOXB5	1.02E-31	-1.887409
HOXB6	2.41E-34	-2.058915
HOXB8	6.38E-33	-2.129671
HOXB9	1.55E-36	-3.250977
HOXC13	1.75E-19	1.977348
HOXD1	3.19E-23	-1.078714
HOXD10	1.32E-24	-1.293538
HOXD13	1.47E-27	3.497074
HOXD3	1.21E-24	-1.160333
HOXD8	4.22E-40	-1.738759
HSF4	1.33E-40	5.731091
HSF5	8.78E-06	1.109319
HSFY2	1.19E-05	-2.081608
IKZF1	1.29E-29	2.140464
IKZF3	1.36E-17	2.177606
INSM1	4.07E-06	1.134327
IRF1	4.03E-21	1.126036
IRF4	4.49E-17	2.114776
IRF6	1.80E-36	-1.819299
IRF7	2.92E-29	1.826285
IRF8	1.01E-13	1.106726
IRX1	9.40E-41	-4.632741
IRX2	1.51E-41	-5.112827
IRX3	9.04E-22	1.554012
ISL2	9.28E-09	2.249539
ISX	3.02E-14	-2.54733
KLF1	2.12E-11	1.726712
KLF5	6.02E-28	-1.481215
KLF8	1.72E-22	1.266501
LBX2	2.51E-26	2.023772
LEF1	1.18E-02	1.224995
LHX1	1.34E-38	-3.414239
LHX2	5.55E-19	4.942194
LHX8	1.02E-10	6.515316
LHX9	1.16E-06	4.737081
LMX1B	6.34E-23	-4.339695
LYL1	3.28E-21	1.134301
MAFA	9.69E-10	-2.116502
MAFB	1.04E-13	1.005941
MEF2B	1.90E-22	2.06528
MEF2C	2.61E-26	1.330897
MEIS3	1.17E-18	1.56351
MEOX2	8.17E-04	1.422442
MESP1	1.36E-17	1.426891
MNX1	5.99E-06	2.655087
MSC	2.69E-33	3.149551
MSX1	2.03E-24	1.410479
MXD3	4.55E-31	1.709004
MXI1	6.19E-26	1.000466
MYB	1.76E-24	1.060857
MYBL1	1.12E-33	1.922982
MYBL2	1.41E-34	2.856192
MYC	3.41E-24	1.564021
MYCN	1.56E-20	-1.860679
NFE2L3	5.65E-22	1.394037
NHLH1	2.03E-26	2.189366
NKX2-2	3.66E-02	2.896639
NKX2-3	1.24E-06	3.265108
NKX6-1	9.87E-04	4.86933
NKX6-2	1.39E-17	-4.815477
NR1H3	4.29E-29	1.074316
NR1I2	3.14E-11	1.74766
NR1I3	2.55E-30	-2.493016
NR2E1	9.15E-05	4.543625
NR3C2	1.51E-37	-2.045569
NR4A2	1.48E-08	-1.188614
NR4A3	1.64E-08	-1.224365
NR5A2	2.38E-21	1.335932
NR6A1	7.03E-20	-1.058048
NRL	6.93E-34	-1.128523
ONECUT2	5.82E-10	1.029123
OVOL1	6.94E-38	-2.639768
OVOL2	2.20E-38	-3.605524
PAX9	3.79E-03	3.058255
PBX1	2.78E-35	-1.422349
PBX4	1.83E-14	1.66217
PEG3	7.09E-41	-2.414054
PHOX2A	3.28E-03	1.118573
PITX1	2.04E-05	3.289016
PITX2	9.05E-06	1.963133
PITX3	2.37E-12	-2.083988
PKNOX2	8.18E-27	-1.570239
PLAG1	6.93E-34	-1.822387
PLAGL1	2.89E-22	1.226349
POU2AF1	3.54E-05	1.933276
POU2F2	2.00E-27	1.95913
POU2F3	1.04E-26	-2.526206
POU3F1	1.46E-08	1.191132
POU3F4	1.32E-41	-3.351445
POU4F1	2.04E-07	4.889455
POU5F1	4.87E-33	3.477815
POU5F1B	6.42E-27	2.081943
POU5F2	3.60E-14	2.876928
PPARA	7.38E-25	-1.041179
PRDM1	4.19E-37	2.322408
PRDM14	1.46E-07	-3.077464
PROX1	3.74E-38	-4.578296
PRRX1	5.69E-07	1.079698
PRRX2	5.35E-06	1.406584
RARA	1.00E-28	1.066525
RBCK1	6.41E-36	1.237066
RFX2	5.13E-29	1.71963
RFX8	9.98E-32	3.980994
RHOXF1	1.58E-09	1.97549
RUNX1	3.66E-28	1.844849
RUNX2	1.11E-23	1.616301
RUNX3	6.01E-36	2.79311
SALL3	7.40E-32	-2.493336
SCML4	1.22E-15	1.416801
SCRT1	3.28E-03	2.372694
SHOX2	1.40E-18	2.573317
SIM1	6.09E-39	-3.308042
SIM2	8.76E-40	-4.514109
SIX1	2.00E-32	2.709101
SIX4	1.07E-35	-2.422921
SNAI3	1.99E-27	1.475207
SOX10	7.50E-15	-2.185137
SOX11	3.91E-38	5.467302
SOX21	8.69E-09	2.751613
SOX30	1.61E-25	-1.680267
SOX5	1.68E-19	-1.066315
SP140	2.72E-21	1.875411
SP7	2.93E-05	2.379423
SPDEF	3.29E-15	2.178589
SPI1	2.74E-36	2.439204
SPIB	1.10E-10	1.346795
SPIC	1.34E-13	3.71826
SREBF2	3.14E-36	-1.229177
STAT4	1.84E-32	2.13988
TAL1	5.66E-11	1.041279
TBX15	1.22E-32	3.156221
TBX19	7.32E-31	1.613182
TBX21	3.24E-34	2.629715
TBX22	3.85E-13	-2.14459
TBX3	2.66E-34	-1.825015
TBX4	5.31E-11	1.852986
TBX5	9.47E-15	7.962795
TCF21	1.44E-39	-3.340218
TCF4	5.30E-19	1.179934
TET3	3.87E-30	1.086286
TFAP2A	5.86E-34	-2.133167
TFAP2B	5.04E-41	-5.750472
TFAP2C	9.53E-25	-2.262012
TFCP2L1	1.07E-37	-3.26911
THRB	8.77E-38	-1.96086
TP63	2.64E-06	-1.242161
TP73	6.29E-31	3.272347
TWIST1	1.75E-08	1.279474
UNCX	2.37E-41	-7.712944
VAX2	7.19E-05	1.389827
VDR	2.28E-22	-1.685845
VENTX	2.28E-25	2.042262
VSX1	1.10E-11	3.061297
WT1	1.76E-19	-2.510342
ZBTB32	1.77E-24	2.245671
ZBTB8B	7.76E-38	-2.989027
ZGLP1	1.00E-10	1.342068
ZHX3	6.55E-35	-1.261135
ZIC2	1.12E-04	2.442531
ZIM2	6.09E-29	-2.659899
ZMAT1	5.10E-12	1.200669
ZMAT4	4.88E-02	1.991892
ZNF276	3.22E-25	1.2504
ZNF296	4.52E-23	1.661627
ZNF395	1.02E-35	2.589282
ZNF425	1.76E-36	-1.216334
ZNF44	7.83E-36	-1.387266
ZNF469	1.14E-32	2.138109
ZNF474	6.52E-13	1.121883
ZNF488	3.04E-33	-3.503348
ZNF503	1.81E-36	-1.826987
ZNF556	8.33E-21	-1.465775
ZNF578	7.28E-26	-1.019143
ZNF581	2.26E-33	1.141785
ZNF582	4.74E-35	-1.067778
ZNF676	3.86E-25	-1.567911
ZNF683	2.00E-33	3.599016
ZNF688	2.53E-26	1.006734
ZNF692	9.49E-28	1.920463
ZNF705A	4.17E-07	2.405121
ZNF750	1.31E-28	-1.612646
ZNF789	1.47E-23	1.399834
ZNF80	2.09E-22	2.802531
ZNF804A	9.71E-06	-1.261896
ZNF804B	1.16E-21	-2.944002
ZNF831	1.53E-25	2.337369
ZNF844	1.67E-27	-1.131306
ZNF90	1.62E-15	1.038569
ZNF99	9.28E-23	-1.490873
ZSCAN4	7.79E-10	1.685188
