# Supplementary material for: TF–RBP–AS Triplet Analysis Reveals the Mechanisms of Aberrant Alternative Splicing Events in Kidney Cancer: Implications for Their Possible Clinical Use as Prognostic and Therapeutic Biomarkers
Source: Int J Mol Sci. 2021 Aug 16;22(16):8789. doi: 10.3390/ijms22168789 (PMC8395830; doi:10.3390/ijms22168789)
Supplement: Supplementary file 1 [file ijms-22-08789-s001.zip › Supplementary Table S2.csv]

Supplementary Table S2. Details of differentially expressed TFs in Kidney Cancer
RBP	P-value	LogFC
ABCC3	6.03E-32	2.343152354
ACO1	1.28E-22	-1.088425282
AEN	1.58E-37	1.427340068
AFF2	3.28E-13	1.174605347
AFF3	7.08E-18	1.505764371
ANKRD36	1.14E-22	1.88762143
ANKRD36B	4.79E-15	1.636154452
APOBEC3B	1.33E-15	1.100975914
APOBEC3C	4.76E-31	1.99732176
APOBEC3F	1.29E-33	1.33888347
APOBEC3G	7.90E-36	2.37535095
APOBEC3H	2.19E-34	3.127360007
AURKB	1.45E-34	2.893660171
BLM	3.53E-26	1.352949007
BOLL	2.21E-05	-1.31403113
BRSK1	1.73E-10	1.171816899
C2orf15	9.78E-39	-2.018135112
CCNL2	7.12E-20	1.90107147
CELF2	4.32E-18	1.041511636
CELF3	2.43E-08	-2.417527286
CELF4	0.027707255	1.038824173
CELF6	3.34E-07	1.348823259
CNP	5.90E-33	-1.233583862
COL14A1	2.96E-14	-1.179118451
CORO1A	2.31E-34	2.520408503
CPEB3	2.59E-35	-1.297266951
CPEB4	1.22E-28	-1.01731681
CPN2	2.56E-13	-1.12588941
CSDA	1.17E-35	1.540750811
CSDC2	1.29E-14	-1.291430464
DARS	6.75E-34	1.072574745
DAZL	9.66E-11	-2.525509477
DCN	6.13E-34	-2.49094721
DDX25	6.08E-38	-2.881789491
DDX41	1.21E-35	1.103910034
DDX43	0.000117543	1.058910458
DQX1	1.42E-08	3.207388516
EEF1A2	0.000276544	1.87142939
ELAVL3	6.21E-05	1.273232254
ELAVL4	6.85E-14	1.63433466
ENOX1	1.30E-25	-2.093622395
ESRP1	9.89E-37	-3.273175724
ESRP2	1.23E-33	-1.152152292
EXOSC5	1.57E-35	1.357542739
F2	5.44E-11	3.863719647
GAPDH	2.25E-38	1.570677483
GFI1	2.27E-30	2.579164139
GFI1B	8.18E-06	1.333792683
GNB2L1	2.52E-36	1.261378823
GTF3A	2.92E-29	1.020283538
H1F0	4.96E-20	-1.857734262
HFM1	3.46E-20	-1.05744506
IGF2BP2	6.91E-23	-1.047981436
IGF2BP3	4.25E-08	2.643652486
IGFALS	2.43E-20	-1.781382303
IGSF3	2.64E-32	-1.135173005
ISG20	1.79E-35	2.431748377
KERA	4.64E-07	4.939774949
KHDRBS2	3.53E-17	-2.630963993
KIF21B	3.06E-33	2.367712647
LARS2	6.09E-35	-1.399940587
LENG8	1.11E-17	1.703074938
LINGO1	1.42E-28	2.111839707
LRRC4B	1.02E-12	1.102104466
LRRC55	1.63E-05	-1.216793124
LRRN2	1.53E-32	-2.399662636
LUC7L	3.09E-11	1.047819059
MAP3K9	2.26E-36	-1.847201644
MAPK15	6.68E-10	1.567081124
MAZ	4.14E-38	1.149761007
MBNL3	5.14E-23	-1.14022575
MECOM	1.77E-40	-2.560633835
MEX3B	2.56E-17	1.226939896
MFHAS1	2.42E-32	-1.263665
MOV10L1	3.50E-10	1.378011645
MRPL33	4.11E-37	-1.079960827
MSI2	3.68E-35	-1.267758139
NBEAL1	1.53E-26	-1.19046508
NFKB2	1.54E-28	1.21416722
NOP16	5.05E-29	1.122268823
NOVA2	1.73E-28	1.921668166
NUSAP1	5.14E-35	2.208347214
NXF2	1.50E-06	5.022185338
NXF3	8.61E-11	-1.769057355
NXF5	2.07E-07	2.908714786
OAS1	1.19E-29	1.451592285
OAS2	3.11E-27	1.361860857
OAS3	1.10E-22	1.024754338
OASL	1.48E-24	1.64944582
P4HB	9.90E-38	1.480976819
PABPC1L	2.62E-17	2.485868628
PABPC4L	1.05E-17	1.280828834
PAK6	1.01E-39	-3.486797193
PARP10	1.50E-26	1.04516176
PEBP1	1.63E-30	-1.159591276
PIWIL4	2.11E-22	1.433797527
PLG	3.35E-18	-3.148575459
PODNL1	1.88E-08	2.857247975
PPARGC1A	4.87E-34	-1.765294429
PRDM12	0.000509458	1.231763845
PRDM16	4.10E-40	-3.782849917
PRSS36	1.44E-21	1.180047442
PRSS53	9.89E-35	2.5893382
QTRT1	9.57E-24	1.06184319
RALYL	3.22E-40	-5.936645401
RBM11	1.46E-35	-2.586188815
RBM44	1.03E-11	1.564624557
RBM46	4.07E-22	3.729508466
RBM47	5.74E-36	-1.075455136
RBMY1A1	1.15E-11	-3.200018468
RDM1	1.75E-18	2.182135681
RECQL4	1.52E-20	1.35621279
RELB	3.41E-28	1.172555754
RIMS1	8.88E-08	1.623188433
RNF113B	0.000541994	2.113159376
RNF43	2.18E-38	-2.578933512
RPL10	9.05E-36	1.132965673
RPL12	1.86E-29	1.00697147
RPL13	6.73E-28	1.214813961
RPL18A	7.90E-29	1.090253585
RPL27A	8.29E-28	1.030325694
RPL28	6.29E-26	1.166888445
RPL30	4.39E-32	1.026628339
RPL35	3.47E-25	1.176980956
RPL36	1.53E-31	1.304007333
RPL36A	9.35E-18	1.51671431
RPL37	5.36E-31	1.170839172
RPLP0	1.53E-31	1.158909842
RPS14	3.89E-29	1.128599486
RPS15	3.27E-25	1.10832137
RPS19	3.71E-35	1.548397455
RPS2	5.63E-37	1.527575074
RPS20	3.68E-27	1.133393337
RPS21	2.07E-22	1.026070147
RPS28	2.04E-06	1.188936499
RPS5	1.04E-29	1.040711282
RPS8	2.33E-30	1.108583151
SALL4	7.18E-05	1.82192559
SAMD14	1.37E-31	1.849044185
SIRPB1	6.29E-29	1.709081699
SLIT1	1.76E-15	1.248272968
SLIT2	4.55E-15	-1.359312181
SNRPN	1.40E-37	-1.194177448
SYNE1	1.17E-29	-1.042425097
TDRD1	2.95E-36	-1.856694305
TDRD10	3.44E-10	1.360267803
TDRD5	3.58E-37	-3.124844696
TDRD9	2.29E-21	-1.196257541
TERT	2.19E-11	4.895118668
THG1L	4.87E-33	1.08879728
TLR2	1.31E-27	1.595622846
TLR3	2.55E-20	1.467868377
TLR7	4.26E-25	2.116900499
TLR8	1.68E-24	2.165202632
TMPRSS15	3.24E-05	-3.028407275
TOP2A	6.60E-33	2.042310217
TRMT1	2.52E-38	1.21341038
WSB1	5.44E-11	1.078562832
YBX2	0.014696304	1.549035678
ZC3H12D	9.08E-17	1.44860926
ZC3HAV1L	3.44E-19	1.23017405
ZFP42	7.81E-27	-1.517722822
ZIC3	2.25E-16	-2.248527713
ZNF132	6.09E-29	-1.028666463
ZNF157	4.29E-18	-1.291813948
ZNF189	7.56E-13	1.007678789
ZNF205	7.93E-33	1.118031859
ZNF320	3.61E-21	1.145973802
ZNF331	1.15E-20	-1.178098213
ZNF337	1.78E-30	1.290070918
ZNF354B	5.22E-23	1.16843036
ZNF677	5.80E-27	-1.02085033
ZNF732	3.14E-12	1.192649486
ZNF83	2.57E-30	1.501043779
ZNF841	2.46E-20	1.086510178
ZNF878	3.56E-21	-1.278645889
ZNF98	3.70E-34	-2.326293073
