# Supplementary material for: TF–RBP–AS Triplet Analysis Reveals the Mechanisms of Aberrant Alternative Splicing Events in Kidney Cancer: Implications for Their Possible Clinical Use as Prognostic and Therapeutic Biomarkers
Source: Int J Mol Sci. 2021 Aug 16;22(16):8789. doi: 10.3390/ijms22168789 (PMC8395830; doi:10.3390/ijms22168789)
Supplement: Supplementary file 1 [file ijms-22-08789-s001.zip › Supplementary Table S3.csv]

Supplementary Table S3. Details of 6,519 TF-mediated significant triplets details
AS	RBP	TF	RBP_pvalue	TF_pvalue	RBP_TF_estimate	RBP_inf_TF_pvalue
RACGAP1_ 21625_AT	ABCC3	ANKZF1	3.67E-12	4.81E-07	1.54E-08	3.62E-08
RACGAP1_ 21625_AT	ABCC3	BHLHE41	2.94E-14	1.05E-16	6.43E-09	1.09E-11
RACGAP1_ 21625_AT	ABCC3	CASZ1	0.03379039	3.51E-19	-1.38E-07	4.55E-09
RACGAP1_ 21625_AT	ABCC3	CREB5	2.70E-13	1.74E-14	1.76E-08	3.66E-09
RACGAP1_ 21625_AT	ABCC3	ESRRB	8.97E-11	4.01E-09	8.76E-07	3.36E-12
RACGAP1_ 21625_AT	ABCC3	HELT	3.17E-06	3.46E-11	-2.13E-05	1.51E-08
RACGAP1_ 21625_AT	ABCC3	HOXA7	0.0258932	1.33E-31	-6.62E-08	6.81E-13
RACGAP1_ 21625_AT	ABCC3	IRX3	8.53E-12	2.27E-10	8.12E-09	4.04E-08
RACGAP1_ 21625_AT	ABCC3	KLF8	2.42E-11	4.94E-11	2.81E-08	4.95E-08
RACGAP1_ 21625_AT	ABCC3	MYC	1.52E-13	4.10E-12	9.93E-09	2.99E-08
RACGAP1_ 21625_AT	ABCC3	NFE2L3	1.97E-13	1.34E-11	1.99E-08	3.10E-09
RACGAP1_ 21625_AT	ABCC3	RUNX1	6.41E-12	4.75E-09	9.48E-09	7.01E-08
RACGAP1_ 21625_AT	ABCC3	STAT4	6.08E-13	3.27E-10	1.60E-07	1.54E-07
RACGAP1_ 21625_AT	ABCC3	TBX19	2.36E-11	1.05E-07	1.05E-07	8.75E-08
RACGAP1_ 21625_AT	ABCC3	ZNF582	0.000429093	2.62E-32	-7.11E-07	8.07E-12
RACGAP1_ 21625_AT	ABCC3	ZNF844	0.000333804	2.33E-42	-9.09E-08	1.89E-13
RACGAP1_ 21625_AT	ACO1	ELF5	0.01072462	6.59E-20	-4.29E-07	8.94E-08
RACGAP1_ 21625_AT	AEN	TBX15	0.0129492	9.59E-08	4.75E-07	4.38E-13
RACGAP1_ 21625_AT	AEN	ZNF503	0.000609136	0.00021091	4.24E-07	3.85E-10
RACGAP1_ 21625_AT	AFF2	HOXA7	0.004538736	2.81E-29	-1.83E-06	8.52E-09
RACGAP1_ 21625_AT	AFF2	TFCP2L1	0.000133749	1.34E-34	3.58E-07	5.71E-10
RACGAP1_ 21625_AT	AFF3	BHLHE41	4.30E-14	6.80E-17	5.85E-08	3.26E-10
RACGAP1_ 21625_AT	AFF3	CREB5	2.86E-12	9.50E-14	2.01E-07	4.39E-09
RACGAP1_ 21625_AT	AFF3	DMRT2	0.000534466	1.87E-42	2.74E-07	8.68E-12
RACGAP1_ 21625_AT	AFF3	ESRRB	4.34E-09	7.77E-09	5.89E-06	2.53E-11
RACGAP1_ 21625_AT	AFF3	HOXA4	5.51E-12	7.97E-13	4.33E-07	1.14E-08
RACGAP1_ 21625_AT	AFF3	MYC	4.39E-13	1.36E-11	7.50E-08	8.55E-08
RACGAP1_ 21625_AT	AFF3	RARA	1.45E-13	2.47E-14	1.80E-07	7.60E-09
RACGAP1_ 21625_AT	AFF3	TET3	2.15E-14	3.35E-22	6.06E-07	2.91E-11
RACGAP1_ 21625_AT	AFF3	TFCP2L1	0.000979644	1.23E-36	8.64E-08	4.35E-08
RACGAP1_ 21625_AT	AFF3	ZNF582	0.02893559	7.35E-32	-4.63E-06	5.83E-09
RACGAP1_ 21625_AT	ANKRD36	NR3C2	0.01148416	1.27E-44	-7.13E-07	1.10E-08
RACGAP1_ 21625_AT	ANKRD36	THRB	0.01190487	1.07E-42	-8.55E-07	2.54E-07
RACGAP1_ 21625_AT	ANKRD36B	NR3C2	0.006096232	1.39E-50	-4.15E-06	4.41E-11
RACGAP1_ 21625_AT	ANKRD36B	SREBF2	3.55E-06	3.54E-30	-1.82E-06	7.22E-08
RACGAP1_ 21625_AT	ANKRD36B	THRB	0.003390483	2.99E-45	-5.27E-06	6.27E-09
RACGAP1_ 21625_AT	APOBEC3B	ETV4	2.56E-09	1.64E-12	-1.41E-06	5.97E-12
RACGAP1_ 21625_AT	APOBEC3B	FOXC1	3.36E-12	0.00254687	-2.06E-06	1.01E-07
RACGAP1_ 21625_AT	APOBEC3B	FOXD4L1	4.28E-12	0.008108639	-5.25E-05	3.46E-07
RACGAP1_ 21625_AT	APOBEC3B	HLX	6.08E-14	9.32E-05	-1.83E-06	2.55E-09
RACGAP1_ 21625_AT	APOBEC3B	LYL1	1.34E-13	2.22E-07	-5.21E-06	2.81E-08
RACGAP1_ 21625_AT	APOBEC3B	PLAG1	2.76E-07	3.60E-40	-2.58E-06	7.73E-12
RACGAP1_ 21625_AT	APOBEC3B	SIX4	3.25E-06	1.21E-14	-1.61E-06	2.76E-08
RACGAP1_ 21625_AT	APOBEC3B	TET3	3.86E-11	0.0267994	-1.66E-06	3.04E-07
RACGAP1_ 21625_AT	APOBEC3B	ZNF488	2.06E-12	2.36E-07	-2.35E-05	1.24E-07
RACGAP1_ 21625_AT	APOBEC3B	ZNF750	0.001150288	9.30E-12	2.71E-05	1.84E-09
RACGAP1_ 21625_AT	APOBEC3C	BARX2	7.74E-19	1.79E-16	2.15E-07	1.43E-10
RACGAP1_ 21625_AT	APOBEC3C	BCL11B	1.22E-13	3.62E-07	6.65E-07	1.22E-08
RACGAP1_ 21625_AT	APOBEC3C	BHLHE41	3.68E-18	1.58E-18	7.48E-08	1.18E-12
RACGAP1_ 21625_AT	APOBEC3C	CREB5	3.66E-20	3.18E-19	2.78E-07	1.60E-12
RACGAP1_ 21625_AT	APOBEC3C	ESRRB	7.63E-11	5.00E-08	5.32E-06	3.40E-08
RACGAP1_ 21625_AT	APOBEC3C	ETS1	2.34E-17	5.43E-19	4.25E-08	1.58E-10
RACGAP1_ 21625_AT	APOBEC3C	ETV4	2.81E-05	5.68E-17	-1.53E-06	2.17E-13
RACGAP1_ 21625_AT	APOBEC3C	ETV7	7.68E-14	7.00E-08	6.66E-07	1.06E-07
RACGAP1_ 21625_AT	APOBEC3C	FOXI1	0.005397317	2.26E-49	1.14E-07	4.19E-09
RACGAP1_ 21625_AT	APOBEC3C	HELT	1.11E-07	1.70E-09	-0.000214962	2.49E-07
RACGAP1_ 21625_AT	APOBEC3C	HOXA7	0.0217071	3.21E-31	-6.52E-07	5.42E-14
RACGAP1_ 21625_AT	APOBEC3C	HOXB1	0.000426614	1.01E-25	-0.000300101	1.26E-13
RACGAP1_ 21625_AT	APOBEC3C	IKZF1	6.14E-13	2.73E-07	2.24E-07	1.73E-08
RACGAP1_ 21625_AT	APOBEC3C	IRF1	1.95E-13	9.54E-07	7.16E-08	2.50E-07
RACGAP1_ 21625_AT	APOBEC3C	KLF8	7.75E-17	1.55E-14	3.61E-07	2.07E-08
RACGAP1_ 21625_AT	APOBEC3C	MXI1	6.48E-18	2.59E-19	1.23E-07	1.92E-09
RACGAP1_ 21625_AT	APOBEC3C	NFE2L3	1.45E-16	2.42E-12	2.20E-07	2.28E-11
RACGAP1_ 21625_AT	APOBEC3C	PLAGL1	2.52E-19	1.51E-16	3.38E-07	1.50E-11
RACGAP1_ 21625_AT	APOBEC3C	PRDM1	1.97E-14	8.02E-13	2.31E-07	4.95E-09
RACGAP1_ 21625_AT	APOBEC3C	RFX2	3.58E-18	1.25E-14	6.18E-07	1.57E-08
RACGAP1_ 21625_AT	APOBEC3C	STAT4	9.87E-19	2.02E-13	2.03E-06	1.79E-12
RACGAP1_ 21625_AT	APOBEC3C	TBX19	3.58E-17	1.69E-13	2.24E-06	1.35E-10
RACGAP1_ 21625_AT	APOBEC3C	ZNF395	3.59E-18	1.67E-17	2.25E-08	2.12E-10
RACGAP1_ 21625_AT	APOBEC3C	ZNF582	0.006771844	1.44E-31	-5.70E-06	3.51E-11
RACGAP1_ 21625_AT	APOBEC3F	ALX1	3.54E-09	1.63E-07	2.33E-05	1.28E-09
RACGAP1_ 21625_AT	APOBEC3F	ARID5A	1.06E-10	2.75E-10	6.29E-07	5.52E-09
RACGAP1_ 21625_AT	APOBEC3F	BATF	3.08E-12	8.83E-09	3.43E-06	7.22E-12
RACGAP1_ 21625_AT	APOBEC3F	BATF3	1.61E-12	2.61E-11	5.26E-06	3.45E-11
RACGAP1_ 21625_AT	APOBEC3F	BCL6B	1.28E-13	1.09E-13	5.70E-07	8.94E-10
RACGAP1_ 21625_AT	APOBEC3F	CASZ1	0.001073094	1.80E-21	-2.67E-06	2.69E-10
RACGAP1_ 21625_AT	APOBEC3F	ETV7	2.89E-11	1.97E-13	2.29E-06	2.38E-12
RACGAP1_ 21625_AT	APOBEC3F	FOXD4L1	2.25E-13	6.22E-11	5.17E-05	7.39E-12
RACGAP1_ 21625_AT	APOBEC3F	FOXH1	6.54E-12	3.50E-06	2.44E-05	1.83E-11
RACGAP1_ 21625_AT	APOBEC3F	GATA5	1.52E-12	1.20E-11	2.05E-05	3.11E-14
RACGAP1_ 21625_AT	APOBEC3F	HELT	2.85E-08	0.00136335	0.000286652	5.26E-09
RACGAP1_ 21625_AT	APOBEC3F	HES4	3.40E-14	1.03E-13	2.85E-06	4.86E-13
RACGAP1_ 21625_AT	APOBEC3F	HEYL	1.15E-11	2.88E-11	2.24E-07	1.01E-08
RACGAP1_ 21625_AT	APOBEC3F	HIF1A	0.002019305	4.44E-08	-1.64E-07	1.25E-08
RACGAP1_ 21625_AT	APOBEC3F	HOXA7	0.001074563	1.01E-24	-1.42E-06	3.59E-10
RACGAP1_ 21625_AT	APOBEC3F	IKZF1	4.52E-08	7.45E-11	5.86E-07	7.40E-09
RACGAP1_ 21625_AT	APOBEC3F	IRF7	4.12E-13	8.47E-10	5.74E-07	4.74E-12
RACGAP1_ 21625_AT	APOBEC3F	MEIS3	5.53E-12	1.54E-08	1.58E-06	4.17E-11
RACGAP1_ 21625_AT	APOBEC3F	MESP1	1.09E-13	3.85E-09	5.10E-06	4.42E-14
RACGAP1_ 21625_AT	APOBEC3F	MSX1	4.44E-13	1.47E-10	4.37E-06	2.14E-10
RACGAP1_ 21625_AT	APOBEC3F	NR1H3	1.30E-14	0.000823891	4.93E-07	3.65E-10
RACGAP1_ 21625_AT	APOBEC3F	RARA	6.08E-10	7.66E-12	3.80E-07	5.62E-08
RACGAP1_ 21625_AT	APOBEC3F	RUNX3	4.31E-08	1.63E-09	6.02E-07	4.58E-08
RACGAP1_ 21625_AT	APOBEC3F	SNAI3	6.94E-13	1.03E-07	1.20E-05	4.28E-10
RACGAP1_ 21625_AT	APOBEC3F	SREBF2	1.19E-09	2.12E-35	-4.20E-07	3.10E-13
RACGAP1_ 21625_AT	APOBEC3F	STAT4	4.06E-10	1.00E-12	3.85E-06	2.99E-11
RACGAP1_ 21625_AT	APOBEC3F	TBX19	9.81E-09	3.68E-10	3.63E-06	7.48E-08
RACGAP1_ 21625_AT	APOBEC3F	ZNF296	1.98E-12	5.96E-09	6.40E-06	9.42E-13
RACGAP1_ 21625_AT	APOBEC3F	ZNF581	8.02E-14	0.000601457	6.37E-07	8.95E-10
RACGAP1_ 21625_AT	APOBEC3F	ZNF688	7.10E-12	0.007336209	9.55E-07	7.48E-08
RACGAP1_ 21625_AT	APOBEC3G	AKNA	6.27E-10	2.83E-06	8.87E-08	5.98E-09
RACGAP1_ 21625_AT	APOBEC3G	ANKZF1	3.31E-11	4.92E-10	1.29E-07	2.98E-08
RACGAP1_ 21625_AT	APOBEC3G	ARID5A	1.09E-11	3.04E-09	1.45E-07	8.01E-09
RACGAP1_ 21625_AT	APOBEC3G	BCL11B	1.47E-07	1.36E-08	4.62E-07	1.95E-10
RACGAP1_ 21625_AT	APOBEC3G	BHLHE41	3.80E-13	6.72E-17	5.33E-08	7.97E-10
RACGAP1_ 21625_AT	APOBEC3G	ESRRB	3.18E-08	1.74E-08	4.86E-06	2.88E-08
RACGAP1_ 21625_AT	APOBEC3G	ETV4	0.01026913	1.50E-12	-5.94E-07	1.16E-08
RACGAP1_ 21625_AT	APOBEC3G	ETV7	8.38E-09	3.72E-07	4.10E-07	1.62E-08
RACGAP1_ 21625_AT	APOBEC3G	FLI1	1.82E-12	2.21E-18	2.16E-07	1.14E-09
RACGAP1_ 21625_AT	APOBEC3G	HOXA7	0.000152703	8.34E-32	-4.89E-07	1.61E-13
RACGAP1_ 21625_AT	APOBEC3G	IKZF1	1.28E-08	9.90E-10	1.60E-07	1.87E-10
RACGAP1_ 21625_AT	APOBEC3G	IRF1	2.51E-09	4.16E-06	5.13E-08	2.08E-08
RACGAP1_ 21625_AT	APOBEC3G	IRF8	1.79E-08	2.81E-09	1.45E-07	2.71E-07
RACGAP1_ 21625_AT	APOBEC3G	IRX3	2.01E-11	6.71E-13	8.78E-08	2.41E-08
RACGAP1_ 21625_AT	APOBEC3G	KLF8	4.39E-11	6.74E-13	1.95E-07	2.22E-07
RACGAP1_ 21625_AT	APOBEC3G	NFE2L3	1.70E-11	1.39E-12	1.31E-07	1.41E-10
RACGAP1_ 21625_AT	APOBEC3G	NR3C2	0.008483094	1.19E-49	-2.36E-07	5.60E-08
RACGAP1_ 21625_AT	APOBEC3G	PPARA	0.001272575	6.87E-10	-1.55E-07	1.16E-07
RACGAP1_ 21625_AT	APOBEC3G	RARA	6.05E-12	8.78E-14	9.74E-08	8.07E-08
RACGAP1_ 21625_AT	APOBEC3G	RUNX3	4.69E-11	2.23E-10	1.72E-07	2.40E-11
RACGAP1_ 21625_AT	APOBEC3G	SIX4	0.0422733	8.87E-17	-8.72E-07	4.63E-08
RACGAP1_ 21625_AT	APOBEC3G	SREBF2	2.63E-05	3.23E-31	-1.06E-07	2.50E-07
RACGAP1_ 21625_AT	APOBEC3G	STAT4	3.56E-12	4.82E-12	9.72E-07	7.76E-13
RACGAP1_ 21625_AT	APOBEC3G	TBX19	4.79E-14	8.63E-14	1.27E-06	1.18E-11
RACGAP1_ 21625_AT	APOBEC3G	TBX21	1.68E-11	3.07E-11	1.83E-06	4.49E-11
RACGAP1_ 21625_AT	APOBEC3G	THRB	0.002237688	1.65E-49	-3.11E-07	9.83E-09
RACGAP1_ 21625_AT	APOBEC3G	VDR	0.02199716	4.63E-36	-2.15E-07	4.51E-09
RACGAP1_ 21625_AT	APOBEC3G	ZNF582	4.54E-08	7.09E-36	-5.63E-06	6.50E-15
RACGAP1_ 21625_AT	APOBEC3G	ZNF831	2.39E-08	5.70E-06	8.92E-07	2.14E-08
RACGAP1_ 21625_AT	APOBEC3H	ARNT2	8.02E-07	2.33E-49	-2.58E-06	2.61E-11
RACGAP1_ 21625_AT	APOBEC3H	ESRRB	1.69E-06	1.39E-08	0.000107454	1.78E-10
RACGAP1_ 21625_AT	APOBEC3H	HOXA7	1.27E-05	1.17E-30	-8.01E-06	6.58E-10
RACGAP1_ 21625_AT	APOBEC3H	STAT4	0.000369059	2.74E-10	1.06E-05	4.50E-08
RACGAP1_ 21625_AT	APOBEC3H	ZNF582	4.36E-05	3.01E-32	-5.93E-05	1.82E-07
RACGAP1_ 21625_AT	APOBEC3H	ZNF844	5.64E-10	3.32E-46	-1.32E-05	2.74E-14
RACGAP1_ 21625_AT	AURKB	HOXB1	0.03872762	2.82E-25	-0.00052479	5.36E-09
RACGAP1_ 21625_AT	BLM	ESRRB	0.004625212	2.37E-05	5.15E-05	4.20E-08
RACGAP1_ 21625_AT	BOLL	BARX2	2.73E-28	0.01974667	-0.000100309	2.77E-07
RACGAP1_ 21625_AT	BOLL	BHLHE41	3.47E-31	0.002276946	-3.78E-05	5.21E-10
RACGAP1_ 21625_AT	BOLL	CREB5	1.21E-32	0.003210444	-0.000129935	5.89E-10
RACGAP1_ 21625_AT	BOLL	ESRRB	2.78E-23	2.21E-05	0.001804853	8.24E-11
RACGAP1_ 21625_AT	BOLL	MESP1	2.83E-26	0.006505066	-0.001484026	1.49E-07
RACGAP1_ 21625_AT	BOLL	MXI1	1.64E-22	0.01048469	-8.25E-05	3.01E-09
RACGAP1_ 21625_AT	BOLL	NFE2L3	8.40E-32	0.02584583	-0.000121105	2.10E-09
RACGAP1_ 21625_AT	BOLL	RARA	4.84E-27	0.02564137	-6.76E-05	3.15E-07
RACGAP1_ 21625_AT	BOLL	SREBF2	0.01435593	1.93E-08	5.57E-05	1.54E-13
RACGAP1_ 21625_AT	BOLL	TFCP2L1	3.08E-06	6.21E-24	1.12E-05	8.82E-08
RACGAP1_ 21625_AT	BOLL	THRB	0.01944579	1.58E-17	0.000125678	6.25E-10
RACGAP1_ 21625_AT	BOLL	ZNF296	2.67E-31	0.004143206	-0.001888832	3.67E-08
RACGAP1_ 21625_AT	BOLL	ZNF395	8.64E-29	0.02953784	-1.27E-05	1.97E-08
RACGAP1_ 21625_AT	BRSK1	ARNT2	2.65E-07	1.22E-53	-1.09E-06	7.76E-14
RACGAP1_ 21625_AT	BRSK1	CASZ1	6.30E-05	1.21E-20	-8.97E-06	2.24E-07
RACGAP1_ 21625_AT	BRSK1	FOXD4L1	3.72E-07	4.33E-07	0.000161871	2.31E-08
RACGAP1_ 21625_AT	BRSK1	FOXH1	0.000184408	0.003511802	6.29E-05	7.12E-09
RACGAP1_ 21625_AT	BRSK1	FOXS1	1.41E-05	1.09E-07	3.83E-06	5.24E-12
RACGAP1_ 21625_AT	BRSK1	GATA2	0.001860737	5.74E-22	-3.73E-06	1.43E-08
RACGAP1_ 21625_AT	BRSK1	IRF7	4.58E-06	7.14E-07	1.79E-06	4.53E-08
RACGAP1_ 21625_AT	BRSK1	MEIS3	9.89E-05	7.43E-05	4.64E-06	3.40E-07
RACGAP1_ 21625_AT	BRSK1	MESP1	3.38E-07	1.63E-05	1.64E-05	2.73E-11
RACGAP1_ 21625_AT	BRSK1	NR1H3	5.11E-07	0.04274118	1.32E-06	7.10E-08
RACGAP1_ 21625_AT	BRSK1	NR3C2	1.50E-07	7.03E-56	-3.24E-06	3.70E-09
RACGAP1_ 21625_AT	BRSK1	PLAG1	0.004989227	2.24E-46	-1.14E-05	1.64E-11
RACGAP1_ 21625_AT	BRSK1	VENTX	2.66E-07	6.00E-10	2.91E-05	4.88E-11
RACGAP1_ 21625_AT	BRSK1	ZNF296	7.50E-07	1.72E-05	1.81E-05	1.37E-11
RACGAP1_ 21625_AT	BRSK1	ZNF395	6.68E-08	2.07E-16	1.25E-07	1.69E-08
RACGAP1_ 21625_AT	BRSK1	ZNF44	1.92E-05	3.55E-10	-6.67E-06	9.93E-08
RACGAP1_ 21625_AT	BRSK1	ZNF582	1.39E-07	2.82E-37	-4.87E-05	6.73E-12
RACGAP1_ 21625_AT	BRSK1	ZNF750	0.02202583	1.03E-57	-9.32E-05	3.40E-07
RACGAP1_ 21625_AT	C2orf15	BCL11A	9.20E-12	0.006674087	-2.33E-05	3.10E-07
RACGAP1_ 21625_AT	C2orf15	EHF	1.62E-08	2.14E-08	-1.15E-05	3.83E-08
RACGAP1_ 21625_AT	C2orf15	FOXH1	1.81E-14	4.88E-11	-0.000316563	9.93E-10
RACGAP1_ 21625_AT	C2orf15	LYL1	6.87E-17	5.27E-10	-1.97E-05	1.21E-10
RACGAP1_ 21625_AT	C2orf15	MESP1	1.47E-12	4.26E-05	-3.13E-05	2.60E-07
RACGAP1_ 21625_AT	CCNL2	ARNT2	0.000348678	4.03E-41	-2.90E-08	1.01E-07
RACGAP1_ 21625_AT	CCNL2	ESRRG	0.005907736	1.07E-28	-9.54E-08	3.26E-07
RACGAP1_ 21625_AT	CCNL2	HOXA7	0.000909012	3.17E-27	-9.63E-08	5.61E-08
RACGAP1_ 21625_AT	CCNL2	PLAG1	0.00652196	1.83E-40	-5.16E-07	2.00E-12
RACGAP1_ 21625_AT	CCNL2	ZNF582	0.000560661	1.17E-30	-9.05E-07	3.43E-07
RACGAP1_ 21625_AT	CELF2	ARNT2	0.008465115	4.94E-07	4.00E-08	4.67E-12
RACGAP1_ 21625_AT	CELF2	HLX	7.96E-11	0.000127803	-2.53E-07	9.93E-08
RACGAP1_ 21625_AT	CELF2	HOXA6	0.000682261	2.23E-08	6.58E-06	1.64E-10
RACGAP1_ 21625_AT	CELF2	LYL1	3.29E-14	9.54E-09	-7.11E-07	5.83E-11
RACGAP1_ 21625_AT	CELF2	PLAG1	0.01091837	0.01800575	7.22E-07	6.74E-13
RACGAP1_ 21625_AT	CELF2	PPARA	1.72E-05	0.0425568	1.22E-07	1.16E-10
RACGAP1_ 21625_AT	CELF2	ZHX3	0.001467011	2.78E-06	8.18E-08	9.47E-08
RACGAP1_ 21625_AT	CELF2	ZNF844	0.001686916	0.000117864	2.66E-07	3.99E-11
RACGAP1_ 21625_AT	CELF2	ZNF99	6.77E-11	4.72E-18	-5.43E-05	1.45E-13
RACGAP1_ 21625_AT	CELF3	ZNF844	4.22E-07	3.65E-38	-0.000384346	3.27E-07
RACGAP1_ 21625_AT	CELF4	HOXB1	0.009158666	3.72E-21	-0.001635022	3.05E-08
RACGAP1_ 21625_AT	CELF6	ESRRG	0.02823215	1.01E-32	-6.27E-07	9.62E-09
RACGAP1_ 21625_AT	CNP	GATA2	0.001190749	1.05E-14	-2.63E-07	5.62E-09
RACGAP1_ 21625_AT	CNP	HOXB6	0.02050006	1.19E-13	-2.02E-07	1.20E-08
RACGAP1_ 21625_AT	CNP	LYL1	2.54E-09	2.83E-08	7.22E-07	1.24E-09
RACGAP1_ 21625_AT	CNP	OVOL1	0.004358043	1.10E-21	-6.57E-07	3.81E-11
RACGAP1_ 21625_AT	CNP	VDR	0.001447412	1.43E-24	-1.07E-07	4.87E-08
RACGAP1_ 21625_AT	CNP	ZNF582	4.13E-06	2.03E-23	-2.20E-06	5.69E-10
RACGAP1_ 21625_AT	CNP	ZNF844	1.56E-07	2.21E-26	-2.63E-07	1.98E-07
RACGAP1_ 21625_AT	CORO1A	AKNA	7.20E-06	0.001598008	2.90E-08	1.97E-07
RACGAP1_ 21625_AT	CORO1A	ARID5A	2.33E-09	7.04E-08	5.47E-08	3.97E-08
RACGAP1_ 21625_AT	CORO1A	ARNT2	1.66E-05	4.37E-47	-6.28E-08	1.87E-12
RACGAP1_ 21625_AT	CORO1A	BCL11B	4.91E-05	7.83E-08	1.64E-07	2.99E-09
RACGAP1_ 21625_AT	CORO1A	ESRRB	2.77E-08	4.66E-05	2.02E-06	2.42E-09
RACGAP1_ 21625_AT	CORO1A	ETV7	2.50E-07	3.13E-07	1.62E-07	2.50E-08
RACGAP1_ 21625_AT	CORO1A	IKZF1	4.03E-05	9.88E-09	5.72E-08	5.81E-09
RACGAP1_ 21625_AT	CORO1A	NFE2L3	2.12E-10	1.26E-12	5.14E-08	1.93E-09
RACGAP1_ 21625_AT	CORO1A	NR3C2	0.001548092	2.34E-49	-1.05E-07	1.13E-07
RACGAP1_ 21625_AT	CORO1A	PLAGL1	3.39E-09	2.86E-12	4.10E-08	1.31E-07
RACGAP1_ 21625_AT	CORO1A	PRDM1	3.17E-08	2.07E-12	6.22E-08	1.57E-07
RACGAP1_ 21625_AT	CORO1A	RUNX3	3.10E-06	5.95E-07	5.05E-08	3.74E-08
RACGAP1_ 21625_AT	CORO1A	SREBF2	6.29E-06	3.16E-32	-4.21E-08	1.45E-07
RACGAP1_ 21625_AT	CORO1A	STAT4	7.00E-09	5.12E-11	3.21E-07	1.74E-11
RACGAP1_ 21625_AT	CORO1A	TBX19	6.75E-12	8.07E-13	4.95E-07	7.65E-11
RACGAP1_ 21625_AT	CORO1A	TBX21	4.81E-08	1.72E-09	6.65E-07	2.35E-09
RACGAP1_ 21625_AT	CORO1A	THRB	0.000540235	3.21E-48	-1.25E-07	2.19E-07
RACGAP1_ 21625_AT	CORO1A	ZNF582	5.12E-06	5.16E-34	-1.93E-06	1.43E-10
RACGAP1_ 21625_AT	CPEB3	BARX2	7.93E-23	0.001779632	-6.10E-07	1.71E-09
RACGAP1_ 21625_AT	CPEB3	EN1	4.23E-10	2.94E-05	1.22E-05	4.04E-09
RACGAP1_ 21625_AT	CPEB3	IRX3	3.76E-21	0.00278593	-3.98E-07	2.49E-08
RACGAP1_ 21625_AT	CPEB3	NFE2L3	8.17E-23	0.01704624	-4.65E-07	1.15E-09
RACGAP1_ 21625_AT	CPEB3	PLAGL1	2.66E-28	1.75E-06	-1.03E-06	2.73E-14
RACGAP1_ 21625_AT	CPEB3	RUNX1	1.19E-20	0.008197823	-2.37E-07	1.46E-07
RACGAP1_ 21625_AT	CPEB3	RUNX2	2.48E-21	0.003519979	-1.70E-06	2.48E-07
RACGAP1_ 21625_AT	CPEB3	SPI1	1.59E-21	1.17E-05	-8.21E-07	4.74E-08
RACGAP1_ 21625_AT	CPEB3	STAT4	6.42E-23	0.000262281	-4.93E-06	2.67E-09
RACGAP1_ 21625_AT	CPEB3	TBX19	1.80E-21	0.000412209	-5.77E-06	2.85E-08
RACGAP1_ 21625_AT	CPEB3	ZNF844	0.002376125	0.0281044	1.02E-06	7.47E-10
RACGAP1_ 21625_AT	CPEB4	ANKZF1	9.46E-28	2.18E-05	-6.27E-08	1.01E-10
RACGAP1_ 21625_AT	CPEB4	BARX2	9.00E-28	0.001367209	-5.39E-08	1.62E-10
RACGAP1_ 21625_AT	CPEB4	BATF	7.34E-30	6.16E-09	-5.41E-07	3.22E-08
RACGAP1_ 21625_AT	CPEB4	BATF3	4.74E-32	7.99E-10	-9.70E-07	1.01E-12
RACGAP1_ 21625_AT	CPEB4	BCL6B	6.62E-31	6.12E-08	-7.23E-08	6.31E-14
RACGAP1_ 21625_AT	CPEB4	CREB3L3	2.63E-28	1.15E-05	-4.24E-08	1.93E-07
RACGAP1_ 21625_AT	CPEB4	DACH2	1.83E-28	1.73E-06	-5.43E-06	8.63E-08
RACGAP1_ 21625_AT	CPEB4	DLX1	3.27E-31	3.33E-06	-2.28E-06	7.00E-12
RACGAP1_ 21625_AT	CPEB4	DLX2	3.61E-33	1.21E-06	-8.55E-06	1.54E-13
RACGAP1_ 21625_AT	CPEB4	DLX4	2.93E-31	3.45E-05	-1.00E-06	7.60E-11
RACGAP1_ 21625_AT	CPEB4	DLX5	2.83E-27	3.27E-06	-8.79E-07	7.59E-09
RACGAP1_ 21625_AT	CPEB4	DLX6	4.24E-33	2.90E-08	-5.59E-06	1.84E-13
RACGAP1_ 21625_AT	CPEB4	E2F2	4.39E-27	0.000134228	-6.59E-07	1.20E-07
RACGAP1_ 21625_AT	CPEB4	E2F7	7.32E-28	6.12E-05	-5.51E-07	2.20E-07
RACGAP1_ 21625_AT	CPEB4	EBF3	4.88E-28	0.005464843	-1.97E-07	4.14E-08
RACGAP1_ 21625_AT	CPEB4	EOMES	1.49E-29	2.79E-06	-2.96E-07	2.11E-09
RACGAP1_ 21625_AT	CPEB4	ETV7	3.37E-33	3.51E-07	-3.00E-07	4.22E-14
RACGAP1_ 21625_AT	CPEB4	FLI1	1.45E-30	0.04043157	-6.04E-08	4.22E-14
RACGAP1_ 21625_AT	CPEB4	FOXC2	5.14E-28	1.48E-05	-3.63E-07	6.65E-09
RACGAP1_ 21625_AT	CPEB4	FOXD4L1	1.18E-34	2.27E-12	-8.08E-06	1.62E-14
RACGAP1_ 21625_AT	CPEB4	FOXF2	1.17E-29	3.61E-06	-1.70E-06	3.29E-09
RACGAP1_ 21625_AT	CPEB4	FOXJ3	1.11E-27	0.000762087	-9.77E-09	1.82E-09
RACGAP1_ 21625_AT	CPEB4	FOXS1	2.88E-34	7.48E-13	-2.86E-07	1.14E-11
RACGAP1_ 21625_AT	CPEB4	GATA5	6.73E-30	4.62E-09	-3.51E-06	1.77E-09
RACGAP1_ 21625_AT	CPEB4	GCM1	1.96E-29	7.66E-06	-1.22E-06	1.45E-08
RACGAP1_ 21625_AT	CPEB4	GLI2	1.42E-27	7.35E-06	-5.07E-07	4.02E-09
RACGAP1_ 21625_AT	CPEB4	HELT	5.05E-27	1.92E-09	-2.49E-05	5.06E-08
RACGAP1_ 21625_AT	CPEB4	HES4	1.52E-30	3.57E-09	-4.11E-07	9.13E-11
RACGAP1_ 21625_AT	CPEB4	HEY2	1.88E-32	2.36E-06	-2.26E-07	1.90E-14
RACGAP1_ 21625_AT	CPEB4	HEYL	5.16E-31	3.00E-08	-3.39E-08	5.69E-13
RACGAP1_ 21625_AT	CPEB4	HOXA4	2.59E-26	0.02352548	-1.14E-07	2.68E-09
RACGAP1_ 21625_AT	CPEB4	HOXB5	1.01E-05	0.03878609	2.07E-07	3.38E-08
RACGAP1_ 21625_AT	CPEB4	HOXB8	0.01072283	0.000464946	1.57E-07	1.47E-13
RACGAP1_ 21625_AT	CPEB4	HSF4	1.52E-28	2.23E-05	-2.72E-08	1.83E-08
RACGAP1_ 21625_AT	CPEB4	IKZF3	1.81E-28	0.00302562	-5.76E-07	1.61E-07
RACGAP1_ 21625_AT	CPEB4	IRF7	5.28E-30	9.19E-09	-7.99E-08	1.08E-09
RACGAP1_ 21625_AT	CPEB4	IRF8	2.50E-29	0.003623981	-7.44E-08	2.06E-09
RACGAP1_ 21625_AT	CPEB4	LYL1	2.30E-38	1.77E-16	-3.85E-07	2.85E-12
RACGAP1_ 21625_AT	CPEB4	MEIS3	3.01E-30	9.73E-09	-3.61E-07	1.76E-08
RACGAP1_ 21625_AT	CPEB4	MESP1	1.69E-33	3.78E-12	-1.00E-06	3.26E-10
RACGAP1_ 21625_AT	CPEB4	MSX1	4.74E-27	1.94E-08	-6.48E-07	3.88E-09
RACGAP1_ 21625_AT	CPEB4	MYBL1	3.23E-31	0.000236163	-1.55E-07	1.24E-11
RACGAP1_ 21625_AT	CPEB4	MYC	9.22E-29	7.18E-05	-2.39E-08	8.66E-11
RACGAP1_ 21625_AT	CPEB4	NHLH1	2.76E-29	1.39E-06	-7.45E-06	2.05E-09
RACGAP1_ 21625_AT	CPEB4	NR5A2	5.61E-29	1.15E-05	-2.99E-07	6.39E-12
RACGAP1_ 21625_AT	CPEB4	PBX4	5.92E-29	1.83E-06	-1.06E-06	1.51E-08
RACGAP1_ 21625_AT	CPEB4	POU2F2	7.33E-30	6.75E-08	-3.40E-07	1.76E-10
RACGAP1_ 21625_AT	CPEB4	PRDM1	2.38E-26	0.01108679	-6.80E-08	1.15E-10
RACGAP1_ 21625_AT	CPEB4	PRRX1	1.73E-28	0.000221653	-5.18E-08	1.04E-07
RACGAP1_ 21625_AT	CPEB4	RARA	5.86E-26	4.60E-05	-5.15E-08	1.78E-11
RACGAP1_ 21625_AT	CPEB4	RFX2	6.85E-32	5.41E-06	-2.34E-07	1.86E-14
RACGAP1_ 21625_AT	CPEB4	RUNX1	1.72E-30	0.03897982	-1.40E-08	1.29E-11
RACGAP1_ 21625_AT	CPEB4	RUNX2	7.16E-33	0.000589734	-1.53E-07	2.29E-13
RACGAP1_ 21625_AT	CPEB4	RUNX3	3.01E-28	2.13E-05	-9.42E-08	4.42E-10
RACGAP1_ 21625_AT	CPEB4	SIM2	1.47E-28	5.46E-08	-7.62E-07	2.56E-08
RACGAP1_ 21625_AT	CPEB4	TBX21	1.86E-26	0.000298965	-8.96E-07	1.45E-08
RACGAP1_ 21625_AT	CPEB4	TCF4	2.06E-29	0.02807742	-1.41E-08	8.34E-11
RACGAP1_ 21625_AT	CPEB4	ZNF395	1.90E-33	0.001559425	-6.07E-09	6.32E-14
RACGAP1_ 21625_AT	CPEB4	ZNF556	6.56E-06	0.01097946	1.72E-06	1.17E-09
RACGAP1_ 21625_AT	CPEB4	ZNF831	2.78E-28	7.25E-05	-5.46E-07	1.10E-08
RACGAP1_ 21625_AT	CPN2	GLIS1	0.002305754	1.67E-07	1.19E-07	2.34E-07
RACGAP1_ 21625_AT	CSDA	BHLHE41	3.18E-10	4.53E-14	5.82E-09	1.68E-08
RACGAP1_ 21625_AT	CSDA	HOXA7	0.009873515	5.93E-25	-6.55E-08	4.51E-10
RACGAP1_ 21625_AT	CSDA	IRX3	5.06E-11	7.10E-12	1.55E-08	1.94E-08
RACGAP1_ 21625_AT	CSDA	KLF8	4.18E-11	6.21E-12	3.87E-08	1.37E-07
RACGAP1_ 21625_AT	CSDA	MXI1	2.17E-11	4.75E-14	1.22E-08	2.56E-08
RACGAP1_ 21625_AT	CSDA	MYC	5.56E-11	9.31E-11	8.92E-09	2.65E-08
RACGAP1_ 21625_AT	CSDA	NFE2L3	1.28E-09	3.52E-10	1.53E-08	2.03E-07
RACGAP1_ 21625_AT	CSDA	PLAGL1	2.54E-12	5.02E-13	2.46E-08	2.74E-09
RACGAP1_ 21625_AT	CSDA	RARA	1.42E-09	1.63E-10	1.67E-08	3.35E-07
RACGAP1_ 21625_AT	CSDA	RFX2	2.35E-11	3.46E-11	6.74E-08	4.08E-08
RACGAP1_ 21625_AT	CSDA	STAT4	5.04E-11	4.25E-10	1.94E-07	1.09E-07
RACGAP1_ 21625_AT	CSDA	TBX19	7.31E-10	1.59E-09	1.53E-07	2.93E-07
RACGAP1_ 21625_AT	CSDA	TET3	6.93E-14	2.14E-20	7.19E-08	6.30E-11
RACGAP1_ 21625_AT	CSDA	ZNF844	0.000367963	2.42E-28	-9.34E-08	8.07E-09
RACGAP1_ 21625_AT	CSDC2	ARNT2	0.0320596	1.24E-48	-5.89E-08	1.98E-08
RACGAP1_ 21625_AT	CSDC2	ZNF503	0.04607137	1.79E-13	-1.54E-07	1.37E-08
RACGAP1_ 21625_AT	DARS	BHLHE41	9.90E-20	1.44E-18	1.63E-08	1.40E-13
RACGAP1_ 21625_AT	DARS	ETS1	1.01E-13	2.68E-12	6.29E-09	1.15E-07
RACGAP1_ 21625_AT	DARS	FOXI1	0.000829784	9.89E-05	1.45E-08	9.86E-13
RACGAP1_ 21625_AT	DARS	FOXJ3	7.76E-17	1.13E-10	9.86E-09	2.42E-09
RACGAP1_ 21625_AT	DARS	MYC	9.02E-18	3.14E-13	1.14E-08	2.22E-10
RACGAP1_ 21625_AT	DARS	OVOL1	0.001124467	1.49E-22	-1.50E-07	6.41E-08
RACGAP1_ 21625_AT	DARS	PPARA	0.04479738	3.68E-12	-4.33E-08	1.37E-08
RACGAP1_ 21625_AT	DARS	TET3	1.43E-16	5.12E-17	9.67E-08	2.06E-07
RACGAP1_ 21625_AT	DARS	ZNF582	0.02328809	5.30E-23	-1.04E-06	9.66E-11
RACGAP1_ 21625_AT	DAZL	ARNT2	0.03223703	7.86E-36	3.02E-05	7.93E-09
RACGAP1_ 21625_AT	DAZL	ETV4	1.27E-07	3.09E-08	-5.64E-05	1.94E-08
RACGAP1_ 21625_AT	DAZL	HOXA11	1.06E-06	4.23E-08	-7.41E-05	3.77E-08
RACGAP1_ 21625_AT	DAZL	NR5A2	0.0215472	2.30E-06	0.000113937	8.99E-10
RACGAP1_ 21625_AT	DAZL	PLAG1	4.03E-10	3.63E-43	-0.000199693	2.12E-11
RACGAP1_ 21625_AT	DAZL	RUNX1	6.93E-09	3.50E-05	-1.09E-05	3.32E-07
RACGAP1_ 21625_AT	DAZL	SIX1	2.97E-07	5.20E-05	-6.09E-05	1.92E-07
RACGAP1_ 21625_AT	DAZL	SIX4	7.20E-07	2.12E-16	-5.41E-05	1.39E-10
RACGAP1_ 21625_AT	DAZL	VDR	1.41E-06	3.15E-35	-2.27E-05	2.04E-07
RACGAP1_ 21625_AT	DDX41	ARNT2	0.000181705	2.02E-27	-5.20E-08	1.39E-09
RACGAP1_ 21625_AT	DDX41	HOXA7	0.00059555	7.82E-20	-1.45E-07	1.68E-07
RACGAP1_ 21625_AT	DDX41	PLAGL1	5.24E-08	1.44E-12	4.76E-08	1.06E-08
RACGAP1_ 21625_AT	DDX41	TET3	3.90E-09	1.62E-16	1.29E-07	1.37E-07
RACGAP1_ 21625_AT	DDX41	ZNF844	7.79E-09	2.57E-33	-2.89E-07	3.41E-12
RACGAP1_ 21625_AT	ELAVL3	NR3C2	7.43E-06	4.50E-57	-8.08E-06	2.12E-11
RACGAP1_ 21625_AT	ELAVL3	PLAG1	0.01181258	2.86E-40	-4.06E-05	2.02E-07
RACGAP1_ 21625_AT	ELAVL3	SIM1	0.03960233	8.52E-36	-1.80E-05	1.44E-12
RACGAP1_ 21625_AT	ELAVL3	THRB	2.43E-06	5.69E-54	-1.21E-05	2.14E-10
RACGAP1_ 21625_AT	ELAVL3	ZNF844	2.65E-05	4.44E-40	-1.87E-05	3.96E-08
RACGAP1_ 21625_AT	ENOX1	ESRRB	0.02561768	2.71E-33	-1.13E-05	1.25E-12
RACGAP1_ 21625_AT	ENOX1	LYL1	1.06E-09	1.89E-05	1.82E-05	4.83E-08
RACGAP1_ 21625_AT	ENOX1	THRB	0.01681199	6.52E-51	-3.97E-06	8.83E-08
RACGAP1_ 21625_AT	ENOX1	ZNF844	0.000204444	7.30E-42	-8.36E-06	1.88E-10
RACGAP1_ 21625_AT	ESRP1	BHLHE41	2.45E-26	0.003002315	-7.19E-08	1.09E-07
RACGAP1_ 21625_AT	ESRP1	CREB5	9.15E-27	0.02373732	-2.64E-07	3.36E-07
RACGAP1_ 21625_AT	ESRP1	ESRRG	7.48E-24	1.52E-34	-1.58E-07	1.07E-14
RACGAP1_ 21625_AT	ESRP1	HOXB5	4.55E-21	1.48E-08	-9.58E-07	4.51E-09
RACGAP1_ 21625_AT	ESRP1	HOXB6	9.22E-30	2.08E-05	-3.56E-07	1.59E-14
RACGAP1_ 21625_AT	ESRP1	HOXB8	3.52E-34	0.0178158	-3.56E-07	5.30E-12
RACGAP1_ 21625_AT	ESRP1	HOXD8	1.41E-27	0.02580669	-2.24E-07	1.23E-08
RACGAP1_ 21625_AT	ESRP1	KLF8	6.83E-24	0.01085435	-7.43E-07	2.05E-07
RACGAP1_ 21625_AT	ESRP1	LHX1	4.07E-33	0.01158382	-1.18E-06	9.91E-08
RACGAP1_ 21625_AT	ESRP1	NR3C2	4.23E-08	1.17E-33	-1.39E-07	2.14E-11
RACGAP1_ 21625_AT	ESRP1	PLAG1	3.64E-13	4.46E-24	-5.89E-07	1.80E-07
RACGAP1_ 21625_AT	ESRP1	RFX2	3.74E-31	0.03737561	-1.02E-06	1.23E-10
RACGAP1_ 21625_AT	ESRP1	RUNX1	1.80E-34	0.03567275	-1.55E-07	1.07E-12
RACGAP1_ 21625_AT	ESRP1	SIM1	2.87E-20	3.04E-20	-3.29E-07	2.52E-13
RACGAP1_ 21625_AT	ESRP1	TBX4	1.02E-35	0.0186635	-0.000138055	4.75E-13
RACGAP1_ 21625_AT	ESRP1	TET3	5.45E-23	1.31E-05	-1.04E-06	6.49E-11
RACGAP1_ 21625_AT	ESRP1	TFAP2B	1.43E-35	0.0109221	-1.12E-06	2.34E-07
RACGAP1_ 21625_AT	ESRP2	DMRT2	6.86E-07	1.34E-41	-4.28E-08	2.39E-07
RACGAP1_ 21625_AT	ESRP2	EN1	1.61E-08	0.000863296	6.21E-06	3.79E-09
RACGAP1_ 21625_AT	ESRP2	NFE2L3	9.21E-19	0.02171759	-2.69E-07	2.57E-07
RACGAP1_ 21625_AT	ESRP2	NR3C2	1.95E-12	4.89E-33	-1.85E-07	8.17E-11
RACGAP1_ 21625_AT	ESRP2	ZNF804B	1.49E-10	8.77E-08	3.38E-05	3.56E-09
RACGAP1_ 21625_AT	EXOSC5	HOXB1	0.04870017	1.44E-19	-0.000295568	1.74E-09
RACGAP1_ 21625_AT	GAPDH	HOXA7	0.000411142	6.01E-22	-2.78E-09	5.65E-08
RACGAP1_ 21625_AT	GFI1	HOXA7	2.27E-05	4.99E-29	-3.54E-06	1.80E-08
RACGAP1_ 21625_AT	GFI1	ZNF844	5.06E-08	5.27E-43	-6.03E-06	1.74E-11
RACGAP1_ 21625_AT	GNB2L1	ASCL1	0.03416043	0.000200923	4.89E-07	7.09E-09
RACGAP1_ 21625_AT	GTF3A	E2F1	0.000181716	1.80E-06	3.29E-07	2.00E-09
RACGAP1_ 21625_AT	GTF3A	ESRRB	3.71E-06	1.33E-20	-4.00E-07	1.16E-07
RACGAP1_ 21625_AT	GTF3A	TBX15	6.62E-12	1.37E-16	-1.95E-07	1.91E-12
RACGAP1_ 21625_AT	GTF3A	TFCP2L1	0.04458182	0.009390463	1.45E-08	1.09E-08
RACGAP1_ 21625_AT	GTF3A	ZNF581	0.01066503	3.31E-06	6.17E-08	1.40E-09
RACGAP1_ 21625_AT	GTF3A	ZNF688	0.00022462	1.03E-05	9.66E-08	4.86E-11
RACGAP1_ 21625_AT	H1F0	ANKZF1	3.94E-12	0.001359855	-5.18E-08	2.34E-08
RACGAP1_ 21625_AT	H1F0	BCL11B	1.78E-11	0.003757593	-2.18E-07	1.15E-07
RACGAP1_ 21625_AT	H1F0	ELF5	9.25E-11	1.91E-18	-1.56E-06	2.60E-09
RACGAP1_ 21625_AT	H1F0	ETV4	4.67E-06	2.80E-10	-5.70E-08	4.23E-09
RACGAP1_ 21625_AT	H1F0	LYL1	6.74E-18	9.53E-13	-3.60E-07	1.21E-12
RACGAP1_ 21625_AT	H1F0	PLAG1	0.000575547	7.71E-37	-1.27E-07	1.46E-11
RACGAP1_ 21625_AT	H1F0	POU2F2	7.58E-13	1.11E-05	-2.95E-07	2.38E-08
RACGAP1_ 21625_AT	H1F0	STAT4	8.31E-13	0.002096823	-4.12E-07	3.36E-09
RACGAP1_ 21625_AT	H1F0	TBX19	1.48E-13	0.000276723	-5.29E-07	1.65E-10
RACGAP1_ 21625_AT	H1F0	ZNF44	0.008182773	0.00219616	1.58E-07	1.24E-07
RACGAP1_ 21625_AT	IGF2BP2	SIX4	0.003010232	6.97E-18	-7.17E-07	4.83E-10
RACGAP1_ 21625_AT	IGF2BP2	ZNF804B	0.009746885	0.005952358	4.01E-05	2.60E-07
RACGAP1_ 21625_AT	IGFALS	NR1H3	0.000448186	0.02823507	7.98E-06	1.99E-07
RACGAP1_ 21625_AT	IGFALS	ZNF581	0.002218828	0.02169992	1.18E-05	1.47E-08
RACGAP1_ 21625_AT	ISG20	HLX	3.54E-08	6.38E-08	4.54E-07	2.10E-08
RACGAP1_ 21625_AT	ISG20	LYL1	2.78E-10	1.06E-05	1.39E-06	7.76E-10
RACGAP1_ 21625_AT	ISG20	PLAG1	0.02367841	2.72E-39	-1.86E-06	2.27E-07
RACGAP1_ 21625_AT	ISG20	PLAGL1	1.31E-06	4.47E-12	2.24E-07	2.82E-07
RACGAP1_ 21625_AT	ISG20	TET3	9.03E-08	1.06E-19	6.08E-07	1.20E-07
RACGAP1_ 21625_AT	ISG20	ZNF582	6.03E-06	3.23E-31	-7.28E-06	1.37E-07
RACGAP1_ 21625_AT	KIF21B	ARID5A	2.05E-10	2.69E-07	4.29E-07	1.14E-07
RACGAP1_ 21625_AT	KIF21B	ARNT2	0.000633368	8.40E-47	-4.79E-07	1.60E-13
RACGAP1_ 21625_AT	KIF21B	BCL11B	3.57E-07	1.44E-05	1.18E-06	1.33E-08
RACGAP1_ 21625_AT	KIF21B	ESRRB	1.00E-10	0.004643868	1.50E-05	6.33E-10
RACGAP1_ 21625_AT	KIF21B	ETV7	3.09E-10	4.25E-08	1.27E-06	4.11E-08
RACGAP1_ 21625_AT	KIF21B	HOXA7	0.000150069	5.69E-33	-1.65E-06	2.32E-14
RACGAP1_ 21625_AT	KIF21B	IKZF1	2.87E-07	7.46E-06	4.07E-07	1.38E-08
RACGAP1_ 21625_AT	KIF21B	IRF1	2.20E-09	3.45E-06	1.41E-07	2.11E-07
RACGAP1_ 21625_AT	KIF21B	NFE2L3	7.03E-11	3.66E-11	3.61E-07	7.38E-08
RACGAP1_ 21625_AT	KIF21B	PLAGL1	1.36E-09	5.63E-11	3.03E-07	1.46E-07
RACGAP1_ 21625_AT	KIF21B	PRDM1	1.16E-08	5.99E-11	4.86E-07	7.87E-08
RACGAP1_ 21625_AT	KIF21B	RUNX2	2.65E-10	3.55E-09	1.11E-06	8.89E-08
RACGAP1_ 21625_AT	KIF21B	RUNX3	1.56E-09	1.73E-06	4.30E-07	2.03E-08
RACGAP1_ 21625_AT	KIF21B	SIX4	0.008995653	1.14E-16	-2.45E-06	1.25E-07
RACGAP1_ 21625_AT	KIF21B	SPI1	1.69E-10	7.82E-06	3.88E-07	9.73E-08
RACGAP1_ 21625_AT	KIF21B	STAT4	1.36E-10	4.58E-09	2.46E-06	1.57E-10
RACGAP1_ 21625_AT	KIF21B	TBX19	3.39E-10	3.60E-09	2.85E-06	1.04E-07
RACGAP1_ 21625_AT	KIF21B	TBX21	5.21E-09	3.56E-07	4.26E-06	5.76E-08
RACGAP1_ 21625_AT	KIF21B	TET3	1.06E-07	9.43E-19	9.49E-07	3.79E-09
RACGAP1_ 21625_AT	KIF21B	THRB	0.01301156	6.26E-46	-1.04E-06	1.94E-07
RACGAP1_ 21625_AT	LARS2	ALX1	1.82E-66	3.36E-10	-1.55E-05	1.69E-09
RACGAP1_ 21625_AT	LARS2	ANKZF1	2.62E-44	9.94E-08	-3.84E-07	2.08E-08
RACGAP1_ 21625_AT	LARS2	BATF	1.12E-66	2.55E-10	-2.36E-06	6.29E-10
RACGAP1_ 21625_AT	LARS2	BATF3	6.78E-65	2.23E-11	-5.24E-06	2.40E-11
RACGAP1_ 21625_AT	LARS2	CENPT	7.23E-37	1.54E-10	-4.86E-07	3.38E-10
RACGAP1_ 21625_AT	LARS2	CREB5	5.94E-66	0.005679566	-2.07E-07	4.23E-14
RACGAP1_ 21625_AT	LARS2	E2F2	1.33E-56	4.10E-06	-4.24E-06	2.79E-09
RACGAP1_ 21625_AT	LARS2	ELF5	1.47E-66	1.26E-22	-3.25E-06	2.57E-11
RACGAP1_ 21625_AT	LARS2	EMX1	2.86E-66	1.59E-06	-2.08E-07	1.12E-09
RACGAP1_ 21625_AT	LARS2	EN1	6.96E-43	8.88E-06	3.23E-06	3.25E-07
RACGAP1_ 21625_AT	LARS2	ESRRB	1.37E-47	7.54E-14	-1.33E-06	9.62E-12
RACGAP1_ 21625_AT	LARS2	FOXD4L6	1.48E-57	3.45E-07	-0.000107958	1.20E-07
RACGAP1_ 21625_AT	LARS2	FOXH1	4.60E-79	1.20E-22	-3.91E-05	5.77E-14
RACGAP1_ 21625_AT	LARS2	GATA5	2.22E-71	6.06E-13	-1.27E-05	1.18E-13
RACGAP1_ 21625_AT	LARS2	HES4	7.92E-66	4.21E-10	-1.93E-06	2.31E-08
RACGAP1_ 21625_AT	LARS2	HLX	1.20E-67	8.28E-14	-5.81E-07	3.13E-11
RACGAP1_ 21625_AT	LARS2	HOXA6	7.50E-21	7.97E-08	5.38E-06	1.91E-08
RACGAP1_ 21625_AT	LARS2	IRF7	1.93E-61	1.97E-14	-6.17E-07	1.78E-11
RACGAP1_ 21625_AT	LARS2	IRX3	3.61E-60	6.13E-07	-2.12E-07	2.28E-08
RACGAP1_ 21625_AT	LARS2	KLF8	2.22E-52	5.57E-06	-6.00E-07	5.07E-11
RACGAP1_ 21625_AT	LARS2	LBX2	4.83E-65	3.21E-07	-6.14E-06	7.27E-08
RACGAP1_ 21625_AT	LARS2	MXD3	2.05E-55	6.94E-12	-8.19E-07	8.95E-08
RACGAP1_ 21625_AT	LARS2	MYBL1	1.11E-53	8.47E-05	-8.23E-07	7.53E-09
RACGAP1_ 21625_AT	LARS2	PBX4	4.20E-69	1.14E-12	-8.26E-06	4.77E-12
RACGAP1_ 21625_AT	LARS2	POU2F2	1.15E-66	2.71E-09	-1.75E-06	7.93E-12
RACGAP1_ 21625_AT	LARS2	RARA	3.61E-43	1.75E-06	-2.21E-07	8.02E-09
RACGAP1_ 21625_AT	LARS2	RFX2	6.83E-60	4.47E-08	-1.28E-06	7.08E-11
RACGAP1_ 21625_AT	LARS2	RUNX1	4.24E-57	0.000583215	-1.31E-07	1.57E-07
RACGAP1_ 21625_AT	LARS2	SCML4	6.07E-59	2.10E-06	-4.51E-06	1.35E-07
RACGAP1_ 21625_AT	LARS2	SIM2	1.79E-67	8.41E-07	-1.81E-06	2.14E-11
RACGAP1_ 21625_AT	LARS2	STAT4	2.50E-59	7.71E-07	-2.54E-06	2.44E-08
RACGAP1_ 21625_AT	LARS2	TBX19	1.42E-60	6.45E-11	-4.22E-06	2.46E-12
RACGAP1_ 21625_AT	LARS2	TWIST1	6.68E-63	1.61E-05	-1.45E-06	4.50E-08
RACGAP1_ 21625_AT	LARS2	ZGLP1	3.11E-51	1.34E-14	-7.22E-06	4.30E-11
RACGAP1_ 21625_AT	LARS2	ZNF276	3.06E-40	2.09E-11	-7.17E-07	3.81E-13
RACGAP1_ 21625_AT	LARS2	ZNF789	4.61E-42	3.99E-08	-2.64E-06	1.06E-07
RACGAP1_ 21625_AT	LARS2	ZNF804B	1.07E-49	8.88E-07	1.36E-05	2.11E-07
RACGAP1_ 21625_AT	LINGO1	ARNT2	0.03427246	4.71E-45	-9.16E-08	3.70E-09
RACGAP1_ 21625_AT	LINGO1	ESRRB	1.14E-07	4.42E-07	6.41E-06	8.26E-13
RACGAP1_ 21625_AT	LINGO1	TET3	5.24E-08	2.65E-19	3.93E-07	8.56E-08
RACGAP1_ 21625_AT	LINGO1	ZNF844	1.52E-07	3.73E-41	-1.07E-06	1.92E-11
RACGAP1_ 21625_AT	LRRC55	DMRT2	0.03985827	2.90E-11	3.42E-06	2.21E-07
RACGAP1_ 21625_AT	LRRN2	CENPA	2.58E-40	0.04442074	-3.65E-06	2.67E-13
RACGAP1_ 21625_AT	LRRN2	DBX2	2.94E-43	1.70E-07	-0.000137293	2.67E-14
RACGAP1_ 21625_AT	LRRN2	EMX1	4.74E-32	0.02494479	-4.09E-07	1.82E-08
RACGAP1_ 21625_AT	LRRN2	FOXE3	1.56E-42	6.06E-05	-0.000108444	9.10E-13
RACGAP1_ 21625_AT	LRRN2	FOXH1	1.04E-34	8.59E-07	-1.41E-05	2.39E-08
RACGAP1_ 21625_AT	LRRN2	FOXS1	1.46E-35	0.000444211	-6.10E-07	6.14E-09
RACGAP1_ 21625_AT	LRRN2	HELT	5.60E-29	0.003599491	0.000479212	2.49E-12
RACGAP1_ 21625_AT	LRRN2	HLX	1.18E-35	0.00435822	-3.94E-07	1.77E-12
RACGAP1_ 21625_AT	LRRN2	HOXB6	1.62E-30	1.69E-11	-3.01E-07	6.55E-13
RACGAP1_ 21625_AT	LRRN2	HOXD1	1.87E-41	0.02925493	-7.91E-07	5.12E-14
RACGAP1_ 21625_AT	LRRN2	HOXD13	4.38E-37	2.55E-06	-7.76E-06	5.14E-10
RACGAP1_ 21625_AT	LRRN2	HOXD3	6.15E-35	0.02581213	-1.36E-06	1.76E-14
RACGAP1_ 21625_AT	LRRN2	HOXD8	1.48E-28	0.001498461	-2.54E-07	3.39E-12
RACGAP1_ 21625_AT	LRRN2	LMX1B	4.85E-43	9.80E-13	-4.73E-06	4.91E-13
RACGAP1_ 21625_AT	LRRN2	LYL1	1.56E-25	2.44E-08	-1.15E-06	1.67E-07
RACGAP1_ 21625_AT	LRRN2	MEF2C	3.39E-28	0.02368277	-9.70E-08	9.78E-09
RACGAP1_ 21625_AT	LRRN2	PBX1	1.74E-06	0.00439136	1.22E-07	7.80E-09
RACGAP1_ 21625_AT	LRRN2	PITX2	2.57E-25	0.02287823	1.70E-06	5.28E-08
RACGAP1_ 21625_AT	LRRN2	PITX3	1.05E-37	0.006278201	-0.000254776	7.56E-13
RACGAP1_ 21625_AT	LRRN2	SHOX2	1.32E-36	0.002199476	-3.93E-06	1.60E-07
RACGAP1_ 21625_AT	LRRN2	SIM2	3.87E-41	1.55E-05	-2.23E-06	3.27E-12
RACGAP1_ 21625_AT	LRRN2	ZHX3	0.004150972	0.01353044	1.39E-07	8.81E-13
RACGAP1_ 21625_AT	LRRN2	ZNF99	1.29E-20	6.87E-05	2.55E-05	1.01E-08
RACGAP1_ 21625_AT	LUC7L	PLAG1	0.009310526	7.15E-28	-1.10E-06	8.11E-09
RACGAP1_ 21625_AT	MAP3K9	BCL11A	1.50E-12	0.01238875	-1.51E-05	1.46E-08
RACGAP1_ 21625_AT	MAP3K9	BCL11B	2.43E-12	0.02742655	-1.06E-05	2.44E-08
RACGAP1_ 21625_AT	MAP3K9	DLX4	4.49E-17	0.000141908	-5.57E-05	3.54E-12
RACGAP1_ 21625_AT	MAP3K9	E2F8	8.43E-12	0.002878159	-1.74E-05	1.61E-07
RACGAP1_ 21625_AT	MAP3K9	FOXP3	1.86E-13	0.001712903	-2.99E-05	9.90E-09
RACGAP1_ 21625_AT	MAP3K9	HELT	0.000204207	0.00014892	0.00400381	1.10E-07
RACGAP1_ 21625_AT	MAP3K9	HMGA2	6.33E-18	7.96E-10	-2.57E-06	1.07E-12
RACGAP1_ 21625_AT	MAP3K9	HOXA11	3.95E-10	1.40E-09	-7.40E-06	3.17E-07
RACGAP1_ 21625_AT	MAP3K9	KLF5	1.42E-13	3.12E-06	-2.14E-06	5.67E-09
RACGAP1_ 21625_AT	MAP3K9	LHX2	3.07E-13	3.69E-06	-1.47E-05	3.64E-08
RACGAP1_ 21625_AT	MAP3K9	MSC	5.64E-17	0.000608719	-3.57E-07	8.78E-12
RACGAP1_ 21625_AT	MAP3K9	MXD3	5.57E-14	1.34E-05	-8.55E-06	8.90E-10
RACGAP1_ 21625_AT	MAP3K9	NR6A1	3.10E-13	0.003000083	-0.000137839	4.15E-09
RACGAP1_ 21625_AT	MAP3K9	PLAG1	1.34E-06	1.36E-36	-3.79E-06	3.56E-07
RACGAP1_ 21625_AT	MAP3K9	PROX1	3.10E-11	1.20E-07	-1.85E-05	3.22E-07
RACGAP1_ 21625_AT	MAP3K9	PRRX1	1.86E-19	2.30E-05	-1.20E-06	3.17E-14
RACGAP1_ 21625_AT	MAP3K9	RFX8	1.60E-16	7.13E-05	-4.25E-05	1.24E-11
RACGAP1_ 21625_AT	MAP3K9	SIM2	2.11E-17	6.46E-06	-1.01E-05	4.82E-12
RACGAP1_ 21625_AT	MAP3K9	SIX4	6.16E-11	7.94E-12	-2.46E-06	2.99E-11
RACGAP1_ 21625_AT	MAP3K9	SP140	8.88E-20	4.79E-05	-1.19E-05	7.40E-15
RACGAP1_ 21625_AT	MAP3K9	VDR	0.002783568	0.03828368	1.11E-06	2.12E-08
RACGAP1_ 21625_AT	MAP3K9	VSX1	1.27E-13	1.06E-06	-0.000110534	6.37E-09
RACGAP1_ 21625_AT	MAP3K9	ZGLP1	8.98E-17	8.37E-07	-3.15E-05	2.22E-12
RACGAP1_ 21625_AT	MAP3K9	ZNF474	1.11E-14	0.002027029	-6.24E-05	8.97E-10
RACGAP1_ 21625_AT	MAP3K9	ZNF683	8.54E-14	0.000245381	-2.42E-05	5.08E-09
RACGAP1_ 21625_AT	MAP3K9	ZNF789	2.22E-18	3.53E-06	-2.43E-05	1.78E-14
RACGAP1_ 21625_AT	MAP3K9	ZNF804B	0.000552685	2.02E-05	7.60E-05	4.70E-08
RACGAP1_ 21625_AT	MAP3K9	ZNF844	0.01183144	0.01787195	3.43E-06	1.02E-12
RACGAP1_ 21625_AT	MAPK15	ARNT2	3.20E-05	1.78E-49	-3.94E-07	1.53E-10
RACGAP1_ 21625_AT	MAPK15	ESRRB	6.96E-07	1.88E-16	2.02E-05	1.30E-09
RACGAP1_ 21625_AT	MAPK15	HOXA7	0.000236238	9.20E-32	-1.18E-06	5.79E-11
RACGAP1_ 21625_AT	MAPK15	LYL1	6.68E-12	1.77E-05	2.55E-06	2.05E-10
RACGAP1_ 21625_AT	MAPK15	NR3C2	2.06E-05	7.58E-54	-1.06E-06	1.75E-08
RACGAP1_ 21625_AT	MAPK15	SREBF2	2.62E-06	8.69E-34	-3.15E-07	2.74E-07
RACGAP1_ 21625_AT	MAPK15	THRB	0.000272885	1.26E-51	-1.02E-06	1.89E-07
RACGAP1_ 21625_AT	MAPK15	ZNF582	1.89E-05	1.91E-33	-1.15E-05	5.76E-09
RACGAP1_ 21625_AT	MAZ	CASZ1	6.90E-05	4.17E-20	-2.75E-07	1.03E-10
RACGAP1_ 21625_AT	MAZ	FOXL1	7.76E-07	1.97E-08	2.47E-07	1.55E-07
RACGAP1_ 21625_AT	MAZ	FOXS1	2.20E-08	7.34E-08	2.07E-07	9.90E-09
RACGAP1_ 21625_AT	MAZ	GATA2	5.59E-05	8.99E-21	-1.84E-07	1.05E-14
RACGAP1_ 21625_AT	MAZ	GLIS1	1.69E-10	1.38E-12	2.04E-07	1.05E-11
RACGAP1_ 21625_AT	MAZ	HLX	7.61E-11	1.58E-11	1.12E-07	1.40E-11
RACGAP1_ 21625_AT	MAZ	HOXA4	1.80E-07	1.74E-11	1.09E-07	1.72E-07
RACGAP1_ 21625_AT	MAZ	HOXA7	0.000478565	1.18E-23	-1.49E-07	3.50E-11
RACGAP1_ 21625_AT	MAZ	IRX3	9.01E-08	3.39E-13	3.24E-08	1.37E-09
RACGAP1_ 21625_AT	MAZ	PLAG1	0.02510683	2.17E-31	-3.99E-07	1.20E-11
RACGAP1_ 21625_AT	MAZ	PPARA	1.32E-05	3.80E-11	-6.04E-08	1.27E-08
RACGAP1_ 21625_AT	MAZ	SREBF2	5.81E-08	1.22E-27	-3.05E-08	6.48E-11
RACGAP1_ 21625_AT	MAZ	VDR	0.00263038	3.34E-23	-7.25E-08	5.84E-09
RACGAP1_ 21625_AT	MAZ	ZNF582	1.13E-08	1.56E-28	-1.63E-06	1.25E-13
RACGAP1_ 21625_AT	MAZ	ZNF844	9.61E-11	1.75E-36	-2.25E-07	2.98E-12
RACGAP1_ 21625_AT	MECOM	AKNA	1.18E-25	0.00862727	-9.28E-08	1.03E-08
RACGAP1_ 21625_AT	MECOM	ANKZF1	5.16E-24	0.001047079	-1.17E-07	2.21E-08
RACGAP1_ 21625_AT	MECOM	BCL11B	3.69E-30	0.01447788	-4.68E-07	2.17E-08
RACGAP1_ 21625_AT	MECOM	DLX2	1.41E-33	0.0101725	-1.10E-05	1.14E-08
RACGAP1_ 21625_AT	MECOM	EMX1	5.56E-37	1.64E-05	-4.07E-08	1.02E-11
RACGAP1_ 21625_AT	MECOM	EN1	5.39E-19	1.53E-05	2.13E-06	1.13E-09
RACGAP1_ 21625_AT	MECOM	FOXA3	2.80E-32	3.49E-18	-1.01E-06	1.07E-11
RACGAP1_ 21625_AT	MECOM	FOXC1	1.82E-28	0.03446578	-1.35E-07	3.32E-07
RACGAP1_ 21625_AT	MECOM	FOXD4L1	3.74E-32	2.63E-07	-1.35E-05	1.50E-09
RACGAP1_ 21625_AT	MECOM	FOXF2	1.78E-36	1.10E-06	-3.78E-06	3.30E-13
RACGAP1_ 21625_AT	MECOM	FOXL1	2.34E-37	5.32E-06	-8.18E-07	7.07E-14
RACGAP1_ 21625_AT	MECOM	FOXS1	3.23E-34	2.65E-07	-3.55E-07	1.15E-10
RACGAP1_ 21625_AT	MECOM	HELT	1.19E-32	4.27E-10	-8.26E-05	3.22E-09
RACGAP1_ 21625_AT	MECOM	HES4	1.24E-34	2.58E-05	-5.25E-07	1.29E-11
RACGAP1_ 21625_AT	MECOM	HLX	3.35E-30	0.000567645	-1.25E-07	1.88E-07
RACGAP1_ 21625_AT	MECOM	HOXB5	5.06E-19	1.05E-06	-1.96E-07	8.20E-08
RACGAP1_ 21625_AT	MECOM	HOXB6	1.25E-21	0.006546443	-5.21E-08	2.16E-07
RACGAP1_ 21625_AT	MECOM	HOXB8	3.68E-29	0.000510934	-1.01E-07	1.02E-10
RACGAP1_ 21625_AT	MECOM	HOXD1	9.44E-27	0.01991217	-4.05E-07	8.29E-08
RACGAP1_ 21625_AT	MECOM	HOXD8	1.16E-36	0.03248077	-2.67E-08	2.48E-08
RACGAP1_ 21625_AT	MECOM	IRF7	6.45E-29	7.57E-05	-1.47E-07	1.77E-07
RACGAP1_ 21625_AT	MECOM	IRX3	2.73E-32	0.01605513	-7.06E-08	1.79E-12
RACGAP1_ 21625_AT	MECOM	MEIS3	4.71E-34	2.16E-06	-5.15E-07	1.57E-10
RACGAP1_ 21625_AT	MECOM	MESP1	1.29E-33	5.86E-07	-8.84E-07	2.44E-09
RACGAP1_ 21625_AT	MECOM	MXD3	2.14E-31	2.17E-06	-2.30E-07	2.29E-09
RACGAP1_ 21625_AT	MECOM	PBX4	1.43E-36	5.43E-07	-2.57E-06	1.48E-13
RACGAP1_ 21625_AT	MECOM	POU2F2	4.65E-31	0.000300242	-5.03E-07	1.58E-08
RACGAP1_ 21625_AT	MECOM	POU3F1	1.66E-29	1.10E-07	-6.52E-06	7.93E-08
RACGAP1_ 21625_AT	MECOM	PROX1	2.84E-29	0.01667401	-2.01E-07	3.06E-07
RACGAP1_ 21625_AT	MECOM	SIM2	1.46E-32	0.00210684	-5.09E-07	8.93E-09
RACGAP1_ 21625_AT	MECOM	SP7	5.20E-31	4.39E-05	-3.04E-05	9.67E-08
RACGAP1_ 21625_AT	MECOM	STAT4	1.34E-30	0.006221374	-8.14E-07	1.95E-09
RACGAP1_ 21625_AT	MECOM	TBX19	2.14E-30	0.0101127	-9.04E-07	5.25E-10
RACGAP1_ 21625_AT	MECOM	VENTX	2.13E-28	4.35E-05	-2.26E-06	9.59E-08
RACGAP1_ 21625_AT	MECOM	ZBTB32	1.77E-31	4.10E-06	-4.71E-06	2.19E-08
RACGAP1_ 21625_AT	MECOM	ZBTB8B	1.74E-28	0.000109697	-2.92E-05	5.46E-08
RACGAP1_ 21625_AT	MECOM	ZNF425	6.34E-20	0.04246438	-1.57E-06	4.05E-09
RACGAP1_ 21625_AT	MECOM	ZNF488	1.40E-33	4.25E-06	-5.69E-06	1.37E-11
RACGAP1_ 21625_AT	MECOM	ZNF503	4.61E-28	0.005673858	-2.13E-08	2.20E-08
RACGAP1_ 21625_AT	MECOM	ZNF789	4.85E-23	7.75E-05	-9.01E-07	1.17E-07
RACGAP1_ 21625_AT	MEX3B	ARNT2	0.007586526	1.09E-40	-1.11E-06	3.91E-10
RACGAP1_ 21625_AT	MEX3B	ESRRB	2.45E-06	5.56E-06	3.57E-05	1.29E-07
RACGAP1_ 21625_AT	MEX3B	HOXA7	0.02666571	8.67E-26	-3.16E-06	1.55E-07
RACGAP1_ 21625_AT	MEX3B	NFE2L3	1.29E-12	2.61E-14	1.42E-06	6.16E-10
RACGAP1_ 21625_AT	MEX3B	SIX4	0.001062587	1.46E-21	-2.39E-06	3.84E-08
RACGAP1_ 21625_AT	MEX3B	TET3	5.55E-10	9.59E-21	3.65E-06	5.73E-10
RACGAP1_ 21625_AT	MEX3B	ZNF844	9.29E-05	5.35E-40	-5.96E-06	2.12E-11
RACGAP1_ 21625_AT	MFHAS1	ESRRG	4.27E-06	3.73E-20	3.48E-07	1.09E-09
RACGAP1_ 21625_AT	MFHAS1	NR3C2	2.17E-09	6.48E-20	3.02E-07	1.40E-08
RACGAP1_ 21625_AT	MOV10L1	HLX	0.01383465	3.71E-07	4.92E-06	5.19E-09
RACGAP1_ 21625_AT	MOV10L1	HOXB5	0.0024338	0.000764704	1.64E-05	5.49E-08
RACGAP1_ 21625_AT	MOV10L1	ZNF99	0.00054108	2.82E-13	-0.00122544	5.12E-08
RACGAP1_ 21625_AT	MRPL33	ANKZF1	3.39E-17	2.57E-05	-3.40E-07	4.89E-09
RACGAP1_ 21625_AT	MRPL33	CREB5	4.13E-17	0.004976783	-2.87E-07	1.67E-08
RACGAP1_ 21625_AT	MRPL33	DLX4	1.34E-17	6.92E-05	-7.98E-06	3.51E-07
RACGAP1_ 21625_AT	MRPL33	ELF3	3.17E-18	9.98E-07	-8.17E-08	3.00E-08
RACGAP1_ 21625_AT	MRPL33	ELF5	4.15E-07	3.66E-05	1.98E-05	3.31E-10
RACGAP1_ 21625_AT	MRPL33	ETV7	7.43E-18	1.32E-05	-1.45E-06	2.70E-09
RACGAP1_ 21625_AT	MRPL33	IRF1	1.24E-16	1.90E-05	-1.75E-07	2.56E-08
RACGAP1_ 21625_AT	MRPL33	IRF7	7.88E-17	8.03E-06	-3.83E-07	2.27E-07
RACGAP1_ 21625_AT	MRPL33	IRX3	1.01E-16	9.07E-05	-2.35E-07	5.03E-09
RACGAP1_ 21625_AT	MRPL33	KLF8	2.98E-17	4.68E-05	-6.90E-07	3.83E-10
RACGAP1_ 21625_AT	MRPL33	POU2F2	4.07E-17	1.69E-06	-1.84E-06	5.89E-08
RACGAP1_ 21625_AT	MRPL33	RUNX1	8.66E-18	0.001024518	-1.58E-07	1.99E-07
RACGAP1_ 21625_AT	MRPL33	SPI1	6.82E-17	2.39E-05	-3.94E-07	5.66E-08
RACGAP1_ 21625_AT	MRPL33	STAT4	9.75E-19	5.62E-05	-2.53E-06	8.28E-10
RACGAP1_ 21625_AT	MRPL33	TBX19	3.71E-19	4.08E-06	-3.14E-06	7.36E-11
RACGAP1_ 21625_AT	MSI2	AKNA	7.00E-33	2.23E-05	-3.72E-07	4.52E-09
RACGAP1_ 21625_AT	MSI2	ANKZF1	1.30E-35	1.85E-06	-4.92E-07	1.65E-11
RACGAP1_ 21625_AT	MSI2	BATF	1.42E-40	1.58E-07	-2.62E-06	3.19E-07
RACGAP1_ 21625_AT	MSI2	BATF3	7.91E-40	8.60E-07	-4.22E-06	1.25E-08
RACGAP1_ 21625_AT	MSI2	DLX4	5.43E-42	2.02E-08	-1.36E-05	1.06E-10
RACGAP1_ 21625_AT	MSI2	DMRT2	1.03E-09	3.90E-37	-5.39E-08	1.29E-12
RACGAP1_ 21625_AT	MSI2	E2F2	1.09E-40	1.01E-07	-6.86E-06	2.27E-11
RACGAP1_ 21625_AT	MSI2	ETV7	1.10E-38	9.75E-05	-1.45E-06	1.07E-08
RACGAP1_ 21625_AT	MSI2	FOXD4	5.75E-41	9.70E-07	-1.07E-05	4.54E-10
RACGAP1_ 21625_AT	MSI2	FOXD4L1	3.17E-46	2.50E-11	-4.45E-05	4.38E-14
RACGAP1_ 21625_AT	MSI2	FOXD4L6	1.62E-37	2.11E-05	-0.000123885	2.52E-07
RACGAP1_ 21625_AT	MSI2	FOXH1	6.90E-50	4.60E-18	-5.23E-05	1.63E-12
RACGAP1_ 21625_AT	MSI2	FOXL1	5.83E-39	4.48E-06	-2.11E-06	1.41E-07
RACGAP1_ 21625_AT	MSI2	GATA3	3.01E-43	2.46E-17	-2.77E-07	1.94E-10
RACGAP1_ 21625_AT	MSI2	GATA5	2.79E-41	3.70E-08	-1.69E-05	1.17E-08
RACGAP1_ 21625_AT	MSI2	HES4	1.22E-39	1.08E-06	-1.77E-06	6.09E-08
RACGAP1_ 21625_AT	MSI2	HLX	1.08E-42	9.99E-11	-7.33E-07	9.36E-09
RACGAP1_ 21625_AT	MSI2	HOXD1	1.35E-11	0.000509542	2.08E-06	1.73E-08
RACGAP1_ 21625_AT	MSI2	HSF4	2.20E-39	1.81E-06	-2.21E-07	2.80E-08
RACGAP1_ 21625_AT	MSI2	IRF7	3.69E-42	2.28E-10	-6.26E-07	7.63E-09
RACGAP1_ 21625_AT	MSI2	IRX3	2.43E-37	0.00015141	-2.49E-07	1.56E-09
RACGAP1_ 21625_AT	MSI2	KLF8	1.79E-33	0.01733742	-6.29E-07	1.20E-07
RACGAP1_ 21625_AT	MSI2	LBX2	1.15E-39	6.30E-05	-5.49E-06	2.71E-07
RACGAP1_ 21625_AT	MSI2	LYL1	9.99E-51	2.42E-19	-2.74E-06	7.66E-11
RACGAP1_ 21625_AT	MSI2	MESP1	4.24E-44	2.19E-11	-5.19E-06	6.40E-09
RACGAP1_ 21625_AT	MSI2	MYBL1	2.11E-33	1.49E-05	-1.52E-06	9.36E-09
RACGAP1_ 21625_AT	MSI2	NFE2L3	8.29E-38	0.003915994	-3.67E-07	7.25E-09
RACGAP1_ 21625_AT	MSI2	NHLH1	3.51E-39	0.000135487	-2.78E-05	8.19E-08
RACGAP1_ 21625_AT	MSI2	NKX6-1	2.33E-31	1.35E-12	-3.86E-07	9.50E-12
RACGAP1_ 21625_AT	MSI2	PBX4	1.58E-41	7.65E-08	-8.19E-06	2.38E-09
RACGAP1_ 21625_AT	MSI2	PLAGL1	8.82E-43	2.47E-06	-5.66E-07	1.13E-14
RACGAP1_ 21625_AT	MSI2	POU2F2	7.86E-45	3.34E-09	-2.29E-06	1.93E-13
RACGAP1_ 21625_AT	MSI2	POU5F1B	4.71E-38	5.45E-07	-3.23E-06	3.04E-08
RACGAP1_ 21625_AT	MSI2	RARA	2.75E-33	2.03E-05	-3.07E-07	1.84E-10
RACGAP1_ 21625_AT	MSI2	RFX2	4.67E-42	2.52E-06	-1.51E-06	3.61E-13
RACGAP1_ 21625_AT	MSI2	RUNX1	2.18E-36	0.000707862	-1.72E-07	1.04E-07
RACGAP1_ 21625_AT	MSI2	RUNX3	2.92E-37	0.00088784	-4.68E-07	1.05E-07
RACGAP1_ 21625_AT	MSI2	SCML4	1.34E-39	2.41E-06	-6.22E-06	1.11E-08
RACGAP1_ 21625_AT	MSI2	STAT4	4.00E-41	1.55E-06	-3.50E-06	5.71E-12
RACGAP1_ 21625_AT	MSI2	TBX19	4.45E-41	8.91E-06	-3.78E-06	1.94E-12
RACGAP1_ 21625_AT	MSI2	ZNF276	1.00E-26	1.63E-07	-8.67E-07	1.17E-09
RACGAP1_ 21625_AT	MSI2	ZNF296	3.35E-44	2.35E-13	-9.32E-06	4.13E-10
RACGAP1_ 21625_AT	MSI2	ZNF395	2.08E-34	0.006939714	-3.61E-08	1.10E-08
RACGAP1_ 21625_AT	MSI2	ZNF692	7.12E-34	4.69E-07	-7.25E-07	5.83E-08
RACGAP1_ 21625_AT	MSI2	ZNF789	6.01E-33	3.13E-06	-3.02E-06	9.96E-09
RACGAP1_ 21625_AT	MSI2	ZNF99	4.41E-32	2.12E-09	-1.54E-05	1.13E-09
RACGAP1_ 21625_AT	NBEAL1	LYL1	0.004967447	0.000219352	-2.12E-06	1.11E-07
RACGAP1_ 21625_AT	NBEAL1	MAFA	0.01952462	1.12E-05	0.00016431	1.27E-07
RACGAP1_ 21625_AT	NBEAL1	NR1H3	1.66E-05	2.08E-06	-6.38E-07	2.99E-08
RACGAP1_ 21625_AT	NBEAL1	PLAG1	2.98E-05	7.78E-05	2.60E-06	5.39E-10
RACGAP1_ 21625_AT	NFKB2	ANKZF1	6.78E-10	2.48E-09	6.92E-08	1.60E-08
RACGAP1_ 21625_AT	NFKB2	ARID5A	1.78E-10	2.75E-09	8.45E-08	1.13E-09
RACGAP1_ 21625_AT	NFKB2	BARX2	1.31E-08	1.04E-10	5.64E-08	3.25E-07
RACGAP1_ 21625_AT	NFKB2	BATF3	1.49E-09	1.38E-07	6.66E-07	1.37E-07
RACGAP1_ 21625_AT	NFKB2	BCL11B	6.62E-11	1.23E-11	3.29E-07	7.53E-10
RACGAP1_ 21625_AT	NFKB2	CREB5	7.82E-11	1.00E-14	5.20E-08	5.74E-08
RACGAP1_ 21625_AT	NFKB2	ETV7	5.61E-09	2.95E-09	2.45E-07	1.98E-08
RACGAP1_ 21625_AT	NFKB2	HOXA4	1.37E-10	7.87E-13	1.83E-07	1.28E-07
RACGAP1_ 21625_AT	NFKB2	IKZF1	3.84E-11	6.27E-12	1.04E-07	5.29E-09
RACGAP1_ 21625_AT	NFKB2	IRF1	3.91E-11	2.79E-10	3.87E-08	1.08E-09
RACGAP1_ 21625_AT	NFKB2	IRF8	6.07E-12	1.64E-12	1.09E-07	1.19E-08
RACGAP1_ 21625_AT	NFKB2	IRX3	1.62E-11	2.02E-14	4.94E-08	7.29E-11
RACGAP1_ 21625_AT	NFKB2	KLF8	4.49E-11	1.83E-13	1.40E-07	4.55E-09
RACGAP1_ 21625_AT	NFKB2	MXI1	5.23E-11	2.25E-14	3.97E-08	1.35E-07
RACGAP1_ 21625_AT	NFKB2	MYC	1.63E-09	9.60E-11	2.04E-08	1.15E-07
RACGAP1_ 21625_AT	NFKB2	NFE2L3	3.17E-10	3.08E-11	6.40E-08	2.80E-07
RACGAP1_ 21625_AT	NFKB2	PLAGL1	1.50E-08	7.39E-12	4.23E-08	5.39E-08
RACGAP1_ 21625_AT	NFKB2	POU2F2	5.98E-09	7.71E-08	2.23E-07	9.18E-08
RACGAP1_ 21625_AT	NFKB2	RFX2	3.71E-10	1.07E-12	1.85E-07	1.62E-09
RACGAP1_ 21625_AT	NFKB2	RUNX3	1.50E-09	3.55E-10	8.20E-08	6.41E-09
RACGAP1_ 21625_AT	NFKB2	STAT4	6.96E-11	1.84E-12	4.87E-07	1.77E-11
RACGAP1_ 21625_AT	NFKB2	TBX21	6.53E-09	8.43E-10	9.18E-07	3.10E-08
RACGAP1_ 21625_AT	NFKB2	ZNF582	4.64E-05	4.95E-33	-2.12E-06	2.29E-11
RACGAP1_ 21625_AT	NOVA2	ESRRB	2.20E-08	0.000210337	1.76E-05	1.15E-13
RACGAP1_ 21625_AT	NOVA2	SREBF2	5.04E-05	1.76E-31	-3.83E-07	2.80E-08
RACGAP1_ 21625_AT	NOVA2	TET3	8.48E-09	4.75E-17	1.46E-06	2.98E-07
RACGAP1_ 21625_AT	NOVA2	ZNF844	2.17E-07	1.13E-41	-3.34E-06	2.51E-14
RACGAP1_ 21625_AT	NUSAP1	AKNA	7.91E-14	1.65E-10	2.51E-07	1.06E-09
RACGAP1_ 21625_AT	NUSAP1	BCL11B	2.67E-13	1.63E-11	1.17E-06	6.65E-10
RACGAP1_ 21625_AT	NUSAP1	ESRRB	7.33E-08	0.02054282	5.86E-06	7.58E-11
RACGAP1_ 21625_AT	NUSAP1	ETV4	0.000144796	2.55E-20	-6.55E-07	4.01E-13
RACGAP1_ 21625_AT	NUSAP1	IKZF1	2.25E-11	4.81E-10	3.25E-07	1.15E-07
RACGAP1_ 21625_AT	NUSAP1	NFE2L3	1.01E-11	4.13E-11	1.92E-07	2.37E-08
RACGAP1_ 21625_AT	NUSAP1	PLAG1	0.03758125	2.99E-40	-6.37E-07	3.52E-07
RACGAP1_ 21625_AT	NUSAP1	RUNX3	2.75E-14	1.94E-12	3.77E-07	4.58E-11
RACGAP1_ 21625_AT	NUSAP1	TET3	4.39E-17	8.46E-25	8.19E-07	1.52E-14
RACGAP1_ 21625_AT	NXF2	CREB3L3	7.33E-08	0.003135991	1.63E-05	3.33E-08
RACGAP1_ 21625_AT	NXF2	PLAG1	0.000281704	2.75E-42	-1.70E-06	2.64E-07
RACGAP1_ 21625_AT	NXF5	NR3C2	6.00E-06	9.35E-52	-3.77E-05	4.47E-08
RACGAP1_ 21625_AT	NXF5	PLAG1	1.61E-08	6.82E-45	-0.000141553	8.10E-11
RACGAP1_ 21625_AT	OAS1	ARNT2	0.003650477	1.58E-42	-6.54E-08	2.02E-11
RACGAP1_ 21625_AT	OAS1	BARX2	3.35E-10	1.23E-11	8.27E-08	1.60E-07
RACGAP1_ 21625_AT	OAS1	BHLHE41	2.12E-12	2.20E-16	2.94E-08	1.59E-09
RACGAP1_ 21625_AT	OAS1	CASZ1	0.02813832	6.31E-18	-4.27E-07	3.54E-07
RACGAP1_ 21625_AT	OAS1	CREB5	4.01E-14	6.74E-17	1.10E-07	1.63E-10
RACGAP1_ 21625_AT	OAS1	HOXA7	0.001182808	1.23E-28	-2.56E-07	4.38E-11
RACGAP1_ 21625_AT	OAS1	IKZF1	7.64E-10	9.05E-10	1.21E-07	3.29E-07
RACGAP1_ 21625_AT	OAS1	IRX3	1.13E-09	5.17E-11	5.49E-08	2.06E-07
RACGAP1_ 21625_AT	OAS1	NFE2L3	1.10E-11	1.86E-12	7.59E-08	2.15E-09
RACGAP1_ 21625_AT	OAS1	PLAGL1	8.88E-12	3.29E-12	9.49E-08	2.79E-07
RACGAP1_ 21625_AT	OAS1	RARA	2.59E-12	5.37E-14	7.88E-08	1.70E-08
RACGAP1_ 21625_AT	OAS1	RUNX3	8.64E-11	3.68E-10	1.24E-07	1.82E-08
RACGAP1_ 21625_AT	OAS1	STAT4	4.06E-11	1.14E-10	6.32E-07	3.31E-08
RACGAP1_ 21625_AT	OAS1	ZNF582	0.00065693	3.45E-32	-2.29E-06	2.39E-10
RACGAP1_ 21625_AT	OAS2	ESRRB	1.28E-09	0.01116931	2.89E-06	1.91E-14
RACGAP1_ 21625_AT	OAS2	FLI1	1.31E-07	4.70E-14	7.44E-08	1.34E-07
RACGAP1_ 21625_AT	OAS2	HOXA7	0.03496456	4.77E-24	-2.08E-07	1.23E-07
RACGAP1_ 21625_AT	OAS2	IKZF1	1.50E-08	6.55E-09	9.18E-08	1.91E-07
RACGAP1_ 21625_AT	OAS2	NFE2L3	5.67E-13	1.47E-13	8.11E-08	2.95E-10
RACGAP1_ 21625_AT	OAS2	RUNX2	2.07E-12	1.44E-11	2.65E-07	1.56E-09
RACGAP1_ 21625_AT	OAS2	STAT4	9.56E-12	3.70E-11	7.21E-07	4.12E-09
RACGAP1_ 21625_AT	OAS2	TET3	1.09E-12	3.41E-21	2.37E-07	9.18E-11
RACGAP1_ 21625_AT	OAS2	ZNF844	0.000273369	7.38E-39	-3.49E-07	1.67E-11
RACGAP1_ 21625_AT	OAS3	CREB5	2.01E-12	2.40E-14	6.42E-08	1.08E-07
RACGAP1_ 21625_AT	OAS3	ESRRB	1.87E-09	0.007141263	2.56E-06	2.30E-14
RACGAP1_ 21625_AT	OAS3	ETS1	1.20E-10	4.78E-14	1.20E-08	8.45E-08
RACGAP1_ 21625_AT	OAS3	FLI1	1.50E-10	1.01E-14	7.91E-08	2.59E-07
RACGAP1_ 21625_AT	OAS3	HOXA7	0.04063447	8.65E-29	-2.09E-07	3.07E-11
RACGAP1_ 21625_AT	OAS3	HOXB1	0.007110369	9.20E-20	-9.10E-05	5.52E-09
RACGAP1_ 21625_AT	OAS3	MYC	5.58E-12	1.57E-11	2.38E-08	4.21E-08
RACGAP1_ 21625_AT	OAS3	NFE2L3	1.70E-14	2.73E-14	7.70E-08	2.22E-11
RACGAP1_ 21625_AT	OAS3	ZNF844	0.00042454	7.50E-43	-3.43E-07	1.97E-14
RACGAP1_ 21625_AT	OASL	ARID3C	0.000618011	0.04899088	2.60E-05	2.16E-07
RACGAP1_ 21625_AT	OASL	CEBPA	1.27E-06	1.42E-06	3.41E-07	1.41E-08
RACGAP1_ 21625_AT	OASL	CREB3L3	6.97E-07	4.96E-08	2.39E-07	8.10E-11
RACGAP1_ 21625_AT	OASL	HOXA7	3.22E-05	6.48E-28	-7.51E-07	2.37E-07
RACGAP1_ 21625_AT	OASL	NR5A2	5.26E-09	9.32E-12	1.29E-06	1.41E-10
RACGAP1_ 21625_AT	OASL	PLAG1	0.03366142	8.60E-42	-2.06E-06	4.10E-08
RACGAP1_ 21625_AT	OASL	ZNF844	2.30E-06	2.69E-39	-1.06E-06	1.90E-07
RACGAP1_ 21625_AT	P4HB	ARNT2	0.000176549	6.66E-39	-3.65E-09	1.48E-10
RACGAP1_ 21625_AT	P4HB	CASZ1	8.90E-06	1.80E-19	-3.09E-08	4.32E-09
RACGAP1_ 21625_AT	P4HB	ZNF44	9.77E-06	1.88E-09	-2.49E-08	8.07E-08
RACGAP1_ 21625_AT	P4HB	ZNF844	2.21E-08	4.08E-40	-2.09E-08	2.38E-11
RACGAP1_ 21625_AT	PABPC1L	ARNT2	0.000162917	6.16E-44	-1.42E-07	7.18E-09
RACGAP1_ 21625_AT	PABPC1L	PLAG1	0.04603521	2.09E-40	-1.39E-06	9.88E-09
RACGAP1_ 21625_AT	PABPC1L	ZNF844	3.55E-06	6.48E-38	-8.13E-07	5.51E-08
RACGAP1_ 21625_AT	PABPC4L	LYL1	0.000187076	3.54E-06	-2.46E-06	5.44E-09
RACGAP1_ 21625_AT	PABPC4L	ZNF44	1.51E-11	0.00047042	2.21E-06	1.10E-12
RACGAP1_ 21625_AT	PAK6	EGR2	5.24E-17	0.007228062	1.54E-06	1.71E-10
RACGAP1_ 21625_AT	PAK6	EHF	3.44E-44	7.58E-08	-2.33E-06	3.57E-14
RACGAP1_ 21625_AT	PAK6	EN1	2.08E-19	0.03048394	1.89E-05	1.94E-11
RACGAP1_ 21625_AT	PAK6	GRHL2	9.56E-27	0.000752906	-1.64E-06	2.97E-12
RACGAP1_ 21625_AT	PAK6	HOXB5	6.37E-26	1.42E-08	-2.36E-06	3.67E-09
RACGAP1_ 21625_AT	PAK6	HOXB6	6.17E-28	0.001729335	-8.20E-07	1.74E-10
RACGAP1_ 21625_AT	PAK6	HOXB8	1.42E-32	0.000791749	-1.34E-06	9.67E-11
RACGAP1_ 21625_AT	PAK6	HOXB9	1.08E-22	1.01E-06	-8.77E-07	4.09E-10
RACGAP1_ 21625_AT	PAK6	NKX6-1	6.97E-28	4.96E-06	-6.88E-07	1.01E-09
RACGAP1_ 21625_AT	PAK6	NRL	3.12E-20	1.20E-18	-6.15E-06	1.26E-08
RACGAP1_ 21625_AT	PAK6	SIM1	5.63E-28	4.42E-19	-9.98E-07	3.53E-14
RACGAP1_ 21625_AT	PAK6	THRB	3.37E-11	3.83E-25	-4.72E-07	3.90E-08
RACGAP1_ 21625_AT	PARP10	BATF	1.11E-08	3.31E-06	3.78E-07	2.36E-07
RACGAP1_ 21625_AT	PARP10	BATF3	2.66E-09	4.50E-09	6.17E-07	4.01E-08
RACGAP1_ 21625_AT	PARP10	CASZ1	0.000105367	2.56E-21	-4.10E-07	8.55E-11
RACGAP1_ 21625_AT	PARP10	ESRRG	0.01609614	3.53E-34	-1.35E-07	1.00E-11
RACGAP1_ 21625_AT	PARP10	ETV7	3.29E-09	2.06E-11	2.73E-07	6.06E-10
RACGAP1_ 21625_AT	PARP10	GATA2	0.002240434	9.42E-18	-1.87E-07	7.38E-10
RACGAP1_ 21625_AT	PARP10	GATA5	5.17E-08	1.37E-06	1.94E-06	6.28E-08
RACGAP1_ 21625_AT	PARP10	HES4	7.82E-10	2.50E-10	3.15E-07	5.69E-10
RACGAP1_ 21625_AT	PARP10	LBX2	6.60E-11	2.06E-08	2.61E-06	9.27E-10
RACGAP1_ 21625_AT	PARP10	PPARA	1.77E-05	6.30E-14	-7.59E-08	1.52E-10
RACGAP1_ 21625_AT	PARP10	RARA	3.32E-10	3.06E-13	5.19E-08	2.16E-09
RACGAP1_ 21625_AT	PARP10	SREBF2	7.92E-11	2.64E-34	-5.75E-08	1.40E-13
RACGAP1_ 21625_AT	PARP10	STAT4	7.79E-09	7.49E-11	4.38E-07	1.54E-08
RACGAP1_ 21625_AT	PARP10	TBX19	5.54E-08	2.95E-11	4.32E-07	4.59E-09
RACGAP1_ 21625_AT	PARP10	TET3	2.11E-09	1.19E-17	1.57E-07	9.08E-09
RACGAP1_ 21625_AT	PARP10	THRB	2.39E-06	1.81E-39	-1.76E-07	4.98E-11
RACGAP1_ 21625_AT	PARP10	VDR	0.01625228	2.52E-27	-9.45E-08	4.31E-08
RACGAP1_ 21625_AT	PARP10	VENTX	7.83E-10	1.57E-09	1.18E-06	1.27E-09
RACGAP1_ 21625_AT	PARP10	ZNF296	6.65E-11	1.89E-07	9.96E-07	8.76E-10
RACGAP1_ 21625_AT	PARP10	ZNF395	1.53E-11	1.33E-16	7.59E-09	3.80E-11
RACGAP1_ 21625_AT	PARP10	ZNF582	3.66E-07	3.25E-33	-1.86E-06	3.54E-12
RACGAP1_ 21625_AT	PEBP1	EHF	0.03519446	1.13E-06	7.78E-08	6.46E-10
RACGAP1_ 21625_AT	PEBP1	SIX4	0.002864324	0.006817545	1.09E-07	1.75E-10
RACGAP1_ 21625_AT	PEBP1	ZNF99	0.04780507	0.002793951	2.18E-06	1.99E-08
RACGAP1_ 21625_AT	PIWIL4	ARID5A	4.79E-11	5.04E-09	1.64E-06	7.58E-08
RACGAP1_ 21625_AT	PIWIL4	BCL11B	6.41E-11	7.33E-10	5.00E-06	7.83E-08
RACGAP1_ 21625_AT	PIWIL4	CASZ1	0.01064604	4.40E-22	-7.26E-06	4.11E-10
RACGAP1_ 21625_AT	PIWIL4	ESRRB	1.68E-09	7.66E-06	5.47E-05	8.69E-11
RACGAP1_ 21625_AT	PIWIL4	ETV7	1.46E-11	2.90E-10	5.25E-06	3.13E-08
RACGAP1_ 21625_AT	PIWIL4	HOXA7	0.0412887	7.53E-29	-2.89E-06	2.36E-09
RACGAP1_ 21625_AT	PIWIL4	IKZF1	2.45E-11	4.03E-11	1.82E-06	4.09E-08
RACGAP1_ 21625_AT	PIWIL4	IRX3	1.25E-11	7.43E-13	9.43E-07	3.91E-08
RACGAP1_ 21625_AT	PIWIL4	NFE2L3	6.86E-11	2.52E-11	1.16E-06	7.04E-08
RACGAP1_ 21625_AT	PIWIL4	PLAGL1	1.36E-07	8.33E-11	6.98E-07	5.33E-08
RACGAP1_ 21625_AT	PIWIL4	RARA	5.39E-11	8.45E-13	8.20E-07	1.06E-07
RACGAP1_ 21625_AT	PIWIL4	RUNX3	3.91E-12	6.07E-11	1.57E-06	4.10E-09
RACGAP1_ 21625_AT	PIWIL4	SREBF2	2.83E-06	4.18E-34	-1.04E-06	1.12E-09
RACGAP1_ 21625_AT	PIWIL4	TBX19	5.84E-10	1.67E-09	8.37E-06	2.45E-08
RACGAP1_ 21625_AT	PIWIL4	TBX21	1.02E-11	6.61E-11	2.05E-05	8.45E-09
RACGAP1_ 21625_AT	PIWIL4	TET3	8.20E-12	2.08E-21	3.84E-06	1.99E-11
RACGAP1_ 21625_AT	PIWIL4	THRB	0.009248206	6.92E-50	-3.30E-06	4.80E-09
RACGAP1_ 21625_AT	PIWIL4	ZNF582	3.33E-05	4.15E-36	-4.53E-05	6.62E-13
RACGAP1_ 21625_AT	PLG	NR5A2	0.01000748	5.21E-07	9.48E-08	8.87E-08
RACGAP1_ 21625_AT	PLG	PLAG1	0.03363628	1.15E-37	1.22E-06	2.98E-07
RACGAP1_ 21625_AT	PLG	SIX4	0.004243067	3.72E-12	5.10E-06	6.00E-11
RACGAP1_ 21625_AT	PODNL1	ARNT2	1.06E-05	3.13E-48	-3.17E-07	6.12E-08
RACGAP1_ 21625_AT	PODNL1	ESRRB	0.04085128	2.98E-18	9.18E-06	3.24E-07
RACGAP1_ 21625_AT	PODNL1	FOXS1	0.000586243	0.000103063	9.25E-07	2.65E-10
RACGAP1_ 21625_AT	PODNL1	HLX	2.43E-06	1.12E-05	4.78E-07	5.61E-11
RACGAP1_ 21625_AT	PODNL1	LYL1	2.52E-05	2.25E-06	1.25E-06	8.24E-14
RACGAP1_ 21625_AT	PODNL1	SREBF2	6.67E-09	5.49E-37	-4.05E-07	1.96E-09
RACGAP1_ 21625_AT	PODNL1	ZNF844	3.41E-06	1.31E-40	-1.50E-06	8.00E-08
RACGAP1_ 21625_AT	PPARGC1A	ANKZF1	9.87E-43	0.000507229	-8.53E-08	7.33E-12
RACGAP1_ 21625_AT	PPARGC1A	ARID3C	1.77E-55	0.02883796	7.08E-06	9.69E-08
RACGAP1_ 21625_AT	PPARGC1A	EGR2	1.37E-39	8.01E-06	6.59E-08	1.11E-12
RACGAP1_ 21625_AT	PPARGC1A	ESRRB	3.05E-53	2.43E-13	-1.24E-07	9.79E-09
RACGAP1_ 21625_AT	PPARGC1A	FOXI1	1.45E-13	1.50E-32	-1.66E-09	8.69E-11
RACGAP1_ 21625_AT	PPARGC1A	GRHL1	3.18E-43	0.003062426	-2.42E-07	6.20E-12
RACGAP1_ 21625_AT	PPARGC1A	GRHL2	3.19E-44	2.95E-07	-7.52E-08	1.49E-11
RACGAP1_ 21625_AT	PPARGC1A	IRF6	5.06E-42	0.008737063	-9.41E-09	2.51E-11
RACGAP1_ 21625_AT	PPARGC1A	MAFA	1.74E-41	5.77E-22	-5.56E-06	3.01E-10
RACGAP1_ 21625_AT	PPARGC1A	NKX2-3	1.03E-52	4.73E-07	2.80E-06	1.99E-11
RACGAP1_ 21625_AT	PPARGC1A	NR5A2	7.94E-29	5.27E-05	2.47E-07	2.36E-10
RACGAP1_ 21625_AT	PPARGC1A	OVOL2	9.41E-65	4.19E-05	-9.99E-07	2.30E-15
RACGAP1_ 21625_AT	PPARGC1A	PLAG1	2.30E-30	4.86E-14	-7.21E-08	1.23E-07
RACGAP1_ 21625_AT	PPARGC1A	SIX1	1.25E-61	0.00011675	-9.94E-08	3.88E-13
RACGAP1_ 21625_AT	PPARGC1A	SIX4	1.18E-49	0.001413745	-9.50E-08	2.10E-13
RACGAP1_ 21625_AT	PPARGC1A	SNAI3	1.43E-43	2.09E-06	-1.26E-06	5.56E-14
RACGAP1_ 21625_AT	PPARGC1A	TBX3	2.05E-50	0.02479153	-5.43E-08	1.06E-11
RACGAP1_ 21625_AT	PPARGC1A	TFAP2A	1.06E-51	0.000211482	-7.00E-08	2.39E-09
RACGAP1_ 21625_AT	PPARGC1A	TFCP2L1	1.41E-20	1.13E-10	-1.18E-09	3.01E-13
RACGAP1_ 21625_AT	PPARGC1A	ZHX3	1.10E-15	1.40E-05	1.71E-08	6.78E-08
RACGAP1_ 21625_AT	PPARGC1A	ZNF296	1.05E-51	5.35E-13	-1.53E-06	8.92E-11
RACGAP1_ 21625_AT	PPARGC1A	ZNF692	2.66E-37	0.000332396	-1.17E-07	3.23E-07
RACGAP1_ 21625_AT	PPARGC1A	ZNF804B	6.37E-56	3.85E-06	3.17E-06	1.23E-09
RACGAP1_ 21625_AT	PPARGC1A	ZNF90	9.27E-12	0.02767107	2.36E-07	6.29E-14
RACGAP1_ 21625_AT	PRDM16	ASCL1	8.57E-59	1.04E-07	-9.11E-06	1.84E-13
RACGAP1_ 21625_AT	PRDM16	EHF	4.87E-63	0.005098453	-7.94E-07	1.85E-11
RACGAP1_ 21625_AT	PRDM16	EMX1	4.56E-55	1.67E-07	-1.07E-06	4.08E-10
RACGAP1_ 21625_AT	PRDM16	ESRRG	3.84E-29	7.83E-21	-1.66E-07	2.59E-14
RACGAP1_ 21625_AT	PRDM16	FOXI1	0.000138189	1.32E-41	-4.46E-08	4.54E-14
RACGAP1_ 21625_AT	PRDM16	GATA3	3.58E-55	8.86E-14	-7.44E-07	9.23E-14
RACGAP1_ 21625_AT	PRDM16	OVOL2	1.23E-54	0.01785134	-1.18E-05	8.09E-11
RACGAP1_ 21625_AT	PRDM16	POU5F1B	5.77E-46	0.02734189	-5.13E-06	7.30E-08
RACGAP1_ 21625_AT	PRDM16	SIM1	8.38E-34	2.58E-07	-4.62E-07	2.19E-07
RACGAP1_ 21625_AT	PRDM16	ZNF804B	3.67E-43	0.004466059	3.41E-05	3.12E-08
RACGAP1_ 21625_AT	PRSS36	CASZ1	1.43E-09	2.29E-21	-2.08E-05	1.70E-09
RACGAP1_ 21625_AT	PRSS36	FOXS1	0.004211521	1.02E-06	5.40E-06	1.33E-10
RACGAP1_ 21625_AT	PRSS36	HLX	0.000361875	1.88E-08	2.46E-06	3.35E-10
RACGAP1_ 21625_AT	PRSS36	HOXA6	1.99E-06	4.02E-05	-0.000118825	8.76E-08
RACGAP1_ 21625_AT	PRSS36	HOXB1	0.01061783	1.46E-20	-0.004040893	8.39E-10
RACGAP1_ 21625_AT	PRSS36	LYL1	0.00310964	1.48E-08	7.19E-06	5.75E-14
RACGAP1_ 21625_AT	PRSS36	MAFA	0.01335175	1.65E-27	-0.00137153	3.52E-11
RACGAP1_ 21625_AT	PRSS36	MESP1	0.006438786	6.94E-06	2.10E-05	1.47E-08
RACGAP1_ 21625_AT	PRSS36	NR1H3	4.34E-09	6.88E-05	2.88E-06	1.37E-12
RACGAP1_ 21625_AT	PRSS36	PLAG1	3.06E-06	9.55E-35	-2.76E-05	8.00E-10
RACGAP1_ 21625_AT	PRSS36	ZNF581	0.000139666	0.001938538	2.99E-06	4.96E-09
RACGAP1_ 21625_AT	PRSS36	ZNF688	4.61E-08	0.000654996	6.11E-06	9.23E-11
RACGAP1_ 21625_AT	PRSS53	ARNT2	0.000834085	5.28E-45	-6.05E-07	2.63E-07
RACGAP1_ 21625_AT	PRSS53	TET3	3.75E-07	9.19E-21	1.75E-06	5.82E-08
RACGAP1_ 21625_AT	PRSS53	ZNF582	0.000159076	1.86E-33	-2.30E-05	1.16E-08
RACGAP1_ 21625_AT	QTRT1	FOXI1	0.001347456	4.84E-46	-3.66E-08	5.26E-10
RACGAP1_ 21625_AT	QTRT1	FOXS1	0.007785093	1.27E-07	2.47E-07	5.63E-11
RACGAP1_ 21625_AT	QTRT1	HLX	0.004337023	8.40E-10	1.17E-07	1.53E-10
RACGAP1_ 21625_AT	QTRT1	LYL1	0.01604459	2.05E-08	3.05E-07	5.90E-14
RACGAP1_ 21625_AT	QTRT1	MESP1	0.0282959	1.55E-05	8.81E-07	3.09E-08
RACGAP1_ 21625_AT	QTRT1	NR1H3	8.02E-05	0.004316221	1.03E-07	9.89E-09
RACGAP1_ 21625_AT	QTRT1	NR3C2	1.13E-10	3.90E-29	-2.47E-07	8.58E-08
RACGAP1_ 21625_AT	QTRT1	PLAG1	1.63E-07	3.15E-27	-1.77E-06	3.14E-10
RACGAP1_ 21625_AT	QTRT1	ZNF581	0.001019228	0.007680824	1.25E-07	8.47E-08
RACGAP1_ 21625_AT	QTRT1	ZNF688	3.52E-05	0.03500348	2.33E-07	2.26E-07
RACGAP1_ 21625_AT	QTRT1	ZNF844	9.66E-14	1.45E-30	-7.26E-07	2.64E-09
RACGAP1_ 21625_AT	RBM11	EHF	0.00539584	4.32E-09	-1.15E-05	3.20E-08
RACGAP1_ 21625_AT	RBM11	GRHL2	0.0214301	2.02E-23	-1.25E-05	7.56E-10
RACGAP1_ 21625_AT	RBM11	OVOL2	0.003357483	5.64E-08	-0.000115683	2.77E-07
RACGAP1_ 21625_AT	RBM11	POU2F3	0.000149672	2.57E-14	-8.89E-05	9.35E-11
RACGAP1_ 21625_AT	RBM46	ARNT2	0.004291454	7.01E-49	-4.30E-06	1.93E-09
RACGAP1_ 21625_AT	RBM46	ZNF844	4.61E-05	6.61E-41	-2.41E-05	2.52E-09
RACGAP1_ 21625_AT	RBM47	BCL11B	3.63E-20	8.23E-06	-2.54E-07	3.45E-10
RACGAP1_ 21625_AT	RBM47	BHLHE41	9.57E-22	0.02434555	-1.17E-08	7.50E-11
RACGAP1_ 21625_AT	RBM47	CREB5	1.01E-25	0.03375544	-3.96E-08	3.38E-11
RACGAP1_ 21625_AT	RBM47	DLX2	4.09E-17	0.000241799	-5.54E-06	1.06E-07
RACGAP1_ 21625_AT	RBM47	ESRRB	3.45E-12	5.30E-12	-5.42E-07	7.33E-08
RACGAP1_ 21625_AT	RBM47	ESRRG	0.004521468	1.01E-19	-3.26E-08	2.40E-09
RACGAP1_ 21625_AT	RBM47	FOXI1	0.03635432	5.26E-30	-5.58E-09	9.26E-08
RACGAP1_ 21625_AT	RBM47	HEY2	8.00E-16	0.000863211	-1.51E-07	2.16E-07
RACGAP1_ 21625_AT	RBM47	IKZF1	1.32E-21	1.50E-05	-8.24E-08	3.14E-11
RACGAP1_ 21625_AT	RBM47	IRF8	3.69E-24	2.82E-06	-8.95E-08	5.72E-13
RACGAP1_ 21625_AT	RBM47	KLF8	5.42E-22	4.92E-05	-1.03E-07	4.08E-12
RACGAP1_ 21625_AT	RBM47	NFE2L3	2.85E-23	6.37E-05	-5.04E-08	4.51E-13
RACGAP1_ 21625_AT	RBM47	RUNX2	1.46E-18	0.002341764	-1.22E-07	2.59E-09
RACGAP1_ 21625_AT	RBM47	SPI1	4.72E-18	1.23E-05	-6.32E-08	4.87E-08
RACGAP1_ 21625_AT	RBM47	STAT4	1.02E-21	5.86E-07	-4.76E-07	1.31E-12
RACGAP1_ 21625_AT	RBMY1A1	AKNA	1.01E-08	0.005905232	-3.61E-05	2.13E-08
RACGAP1_ 21625_AT	RBMY1A1	ARID5A	6.55E-08	0.003024411	-7.54E-05	1.32E-07
RACGAP1_ 21625_AT	RBMY1A1	ASCL3	8.43E-10	8.25E-08	-0.006693631	1.29E-09
RACGAP1_ 21625_AT	RBMY1A1	BHLHA15	0.000766953	0.000686019	0.006181868	4.02E-08
RACGAP1_ 21625_AT	RBMY1A1	BHLHE41	2.91E-08	1.79E-09	-4.18E-06	6.98E-08
RACGAP1_ 21625_AT	RBMY1A1	DLX1	6.10E-09	0.001444662	-0.001179927	1.60E-08
RACGAP1_ 21625_AT	RBMY1A1	DLX2	3.85E-09	0.002071791	-0.000804438	1.91E-08
RACGAP1_ 21625_AT	RBMY1A1	DLX5	4.85E-09	0.00333072	-5.57E-05	2.79E-08
RACGAP1_ 21625_AT	RBMY1A1	DLX6	3.91E-09	0.02356584	-0.000316563	1.90E-08
RACGAP1_ 21625_AT	RBMY1A1	E2F1	9.70E-09	0.04637062	-3.18E-05	1.20E-08
RACGAP1_ 21625_AT	RBMY1A1	E2F2	1.74E-09	0.01285959	-0.000155781	6.01E-09
RACGAP1_ 21625_AT	RBMY1A1	ELF5	6.17E-10	1.87E-16	-0.000758079	1.13E-09
RACGAP1_ 21625_AT	RBMY1A1	FOXF1	0.001820485	0.02778744	0.00037679	2.76E-08
RACGAP1_ 21625_AT	RBMY1A1	FOXJ3	1.79E-08	0.001330208	-7.84E-06	4.33E-08
RACGAP1_ 21625_AT	RBMY1A1	GATA3	1.93E-09	1.30E-08	-3.72E-05	3.55E-09
RACGAP1_ 21625_AT	RBMY1A1	GLI2	4.16E-09	0.001131358	-3.39E-05	2.72E-08
RACGAP1_ 21625_AT	RBMY1A1	GRHL1	6.48E-06	0.01676384	0.000191498	3.59E-08
RACGAP1_ 21625_AT	RBMY1A1	GRHL2	8.46E-05	8.32E-18	0.00017672	2.48E-09
RACGAP1_ 21625_AT	RBMY1A1	HEYL	6.20E-09	0.001051083	-2.84E-06	2.70E-08
RACGAP1_ 21625_AT	RBMY1A1	HOXA11	6.12E-10	1.98E-07	-8.97E-05	1.00E-09
RACGAP1_ 21625_AT	RBMY1A1	HOXA7	2.92E-08	6.28E-26	-0.000224108	3.79E-08
RACGAP1_ 21625_AT	RBMY1A1	HOXB1	3.68E-10	5.83E-19	-0.01290655	4.27E-10
RACGAP1_ 21625_AT	RBMY1A1	HOXB5	4.32E-08	1.72E-13	0.00038347	4.87E-09
RACGAP1_ 21625_AT	RBMY1A1	HOXB6	6.37E-08	3.81E-09	0.000196644	6.44E-09
RACGAP1_ 21625_AT	RBMY1A1	HOXB8	1.11E-06	0.001405707	0.000126443	4.37E-08
RACGAP1_ 21625_AT	RBMY1A1	HOXB9	0.03648078	1.34E-17	4.18E-05	8.44E-09
RACGAP1_ 21625_AT	RBMY1A1	IRF1	1.93E-05	0.000318266	1.41E-05	1.08E-08
RACGAP1_ 21625_AT	RBMY1A1	IRF8	0.00014269	3.37E-06	6.27E-05	5.27E-08
RACGAP1_ 21625_AT	RBMY1A1	LEF1	2.10E-09	0.0164136	-3.74E-05	5.93E-09
RACGAP1_ 21625_AT	RBMY1A1	MAFB	9.89E-07	0.04328294	4.10E-05	8.19E-08
RACGAP1_ 21625_AT	RBMY1A1	NFE2L3	0.0004542	3.30E-06	8.79E-05	1.70E-07
RACGAP1_ 21625_AT	RBMY1A1	PLAGL1	1.07E-07	2.27E-06	-4.17E-05	2.28E-07
RACGAP1_ 21625_AT	RBMY1A1	RARA	5.84E-09	6.82E-07	-1.76E-05	1.27E-08
RACGAP1_ 21625_AT	RBMY1A1	RFX2	9.49E-09	6.10E-06	-6.79E-05	2.49E-08
RACGAP1_ 21625_AT	RBMY1A1	RUNX2	3.95E-09	0.000263129	-5.75E-05	1.12E-08
RACGAP1_ 21625_AT	RBMY1A1	RUNX3	5.63E-09	0.000375585	-1.60E-05	1.80E-08
RACGAP1_ 21625_AT	RBMY1A1	SIM1	0.001694673	3.76E-26	5.75E-05	1.35E-09
RACGAP1_ 21625_AT	RBMY1A1	SIX1	2.14E-09	2.31E-06	-0.000252118	6.15E-09
RACGAP1_ 21625_AT	RBMY1A1	SIX4	2.38E-10	2.27E-13	-4.62E-05	1.37E-10
RACGAP1_ 21625_AT	RBMY1A1	SOX30	3.52E-09	0.04240796	-0.000870766	1.46E-08
RACGAP1_ 21625_AT	RBMY1A1	SPI1	1.10E-07	0.02358837	-0.000151297	1.78E-07
RACGAP1_ 21625_AT	RBMY1A1	SREBF2	2.43E-06	2.61E-29	5.69E-06	1.70E-08
RACGAP1_ 21625_AT	RBMY1A1	TBX15	5.84E-09	1.77E-05	-1.92E-05	6.35E-09
RACGAP1_ 21625_AT	RBMY1A1	TFAP2C	1.66E-08	4.83E-07	-0.001285093	5.57E-08
RACGAP1_ 21625_AT	RBMY1A1	THRB	0.006872604	1.38E-46	1.26E-05	3.45E-08
RACGAP1_ 21625_AT	RBMY1A1	TP63	7.21E-09	0.00370447	-0.001613222	1.59E-08
RACGAP1_ 21625_AT	RBMY1A1	VDR	1.70E-08	9.85E-33	4.01E-05	2.19E-09
RACGAP1_ 21625_AT	RBMY1A1	ZGLP1	1.63E-09	0.04595561	-0.000480818	4.29E-09
RACGAP1_ 21625_AT	RBMY1A1	ZNF44	1.65E-08	0.000640609	0.000180519	2.77E-09
RACGAP1_ 21625_AT	RBMY1A1	ZNF469	3.79E-09	0.006747102	-3.18E-05	1.85E-08
RACGAP1_ 21625_AT	RBMY1A1	ZNF503	3.24E-07	6.64E-06	4.48E-05	8.55E-09
RACGAP1_ 21625_AT	RBMY1A1	ZNF556	9.55E-10	2.16E-11	-0.000172736	1.35E-11
RACGAP1_ 21625_AT	RBMY1A1	ZNF581	3.22E-09	0.0207032	-0.000149041	4.65E-09
RACGAP1_ 21625_AT	RBMY1A1	ZNF582	1.61E-10	1.29E-28	-0.00039191	1.48E-10
RACGAP1_ 21625_AT	RBMY1A1	ZNF688	3.30E-07	0.01889981	9.17E-05	2.56E-08
RACGAP1_ 21625_AT	RBMY1A1	ZNF789	3.24E-09	0.04900116	-9.41E-05	1.01E-08
RACGAP1_ 21625_AT	RBMY1A1	ZNF844	1.47E-06	2.14E-36	6.62E-05	8.26E-11
RACGAP1_ 21625_AT	RDM1	CREB3L3	0.01468942	0.000546972	3.74E-06	7.62E-08
RACGAP1_ 21625_AT	RDM1	NR5A2	0.002761825	4.56E-08	2.44E-05	8.29E-10
RACGAP1_ 21625_AT	RECQL4	HLX	0.003684123	1.11E-06	8.12E-07	1.17E-07
RACGAP1_ 21625_AT	RECQL4	LYL1	0.00193584	6.65E-06	2.24E-06	6.02E-10
RACGAP1_ 21625_AT	RECQL4	SIX4	0.01449913	2.07E-18	-1.26E-06	3.32E-08
RACGAP1_ 21625_AT	RELB	BATF	1.36E-06	3.61E-07	1.61E-06	6.05E-08
RACGAP1_ 21625_AT	RELB	BATF3	3.43E-05	3.40E-09	2.27E-06	3.73E-08
RACGAP1_ 21625_AT	RELB	BCL11A	3.37E-07	2.49E-09	2.82E-06	6.75E-08
RACGAP1_ 21625_AT	RELB	FOXD4L1	5.90E-07	6.14E-08	2.35E-05	5.90E-08
RACGAP1_ 21625_AT	RELB	FOXH1	1.20E-05	0.000535869	9.35E-06	1.27E-07
RACGAP1_ 21625_AT	RELB	FOXS1	1.05E-06	6.36E-09	6.45E-07	8.52E-12
RACGAP1_ 21625_AT	RELB	GATA5	2.66E-06	6.82E-08	8.25E-06	4.39E-09
RACGAP1_ 21625_AT	RELB	GSC	2.31E-08	1.35E-11	3.09E-05	5.77E-12
RACGAP1_ 21625_AT	RELB	HELT	0.000440197	0.007982228	0.000141731	3.08E-08
RACGAP1_ 21625_AT	RELB	HOXA6	0.01589424	1.02E-05	-1.06E-05	9.04E-08
RACGAP1_ 21625_AT	RELB	HOXA7	4.30E-07	1.99E-27	-8.38E-07	1.99E-12
RACGAP1_ 21625_AT	RELB	LBX2	1.89E-06	4.09E-07	8.10E-06	1.55E-07
RACGAP1_ 21625_AT	RELB	LYL1	2.16E-08	3.43E-10	9.11E-07	2.00E-15
RACGAP1_ 21625_AT	RELB	NR1H3	6.12E-12	4.27E-07	3.32E-07	3.36E-12
RACGAP1_ 21625_AT	RELB	PLAG1	0.01051629	4.83E-31	-1.44E-06	2.34E-07
RACGAP1_ 21625_AT	RELB	PPARA	1.97E-05	1.48E-10	-2.78E-07	1.47E-07
RACGAP1_ 21625_AT	RELB	VENTX	5.11E-07	1.76E-10	4.44E-06	6.80E-10
RACGAP1_ 21625_AT	RELB	ZGLP1	1.97E-07	2.16E-05	7.23E-06	8.02E-08
RACGAP1_ 21625_AT	RELB	ZNF296	1.13E-08	1.02E-08	3.48E-06	5.55E-12
RACGAP1_ 21625_AT	RELB	ZNF395	6.41E-11	1.61E-17	3.17E-08	1.55E-11
RACGAP1_ 21625_AT	RIMS1	IRF6	1.40E-26	4.26E-31	-6.15E-07	1.04E-13
RACGAP1_ 21625_AT	RIMS1	LHX9	3.19E-23	1.44E-13	-1.26E-06	5.99E-08
RACGAP1_ 21625_AT	RIMS1	NR1H3	0.01166006	0.04160201	3.45E-06	5.14E-08
RACGAP1_ 21625_AT	RIMS1	SREBF2	1.15E-22	8.03E-27	-2.25E-07	1.68E-12
RACGAP1_ 21625_AT	RIMS1	THRB	8.65E-14	2.21E-37	-1.11E-06	8.58E-10
RACGAP1_ 21625_AT	RNF113B	HOXB1	0.03010349	9.07E-27	-0.03020919	1.22E-10
RACGAP1_ 21625_AT	RNF113B	PLAG1	0.001969712	1.19E-40	-0.000392665	1.72E-08
RACGAP1_ 21625_AT	RNF43	DMRT2	0.004453351	1.17E-47	-2.12E-07	1.97E-12
RACGAP1_ 21625_AT	RNF43	ESRRB	0.000259849	6.72E-30	-2.19E-06	3.60E-14
RACGAP1_ 21625_AT	RNF43	FOXI1	0.002379813	1.10E-46	-1.37E-07	1.03E-11
RACGAP1_ 21625_AT	RNF43	HOXB9	3.78E-05	2.10E-22	-7.81E-07	7.17E-11
RACGAP1_ 21625_AT	RNF43	SIM1	0.01741168	6.78E-25	-8.18E-07	6.42E-08
RACGAP1_ 21625_AT	RNF43	TFCP2L1	0.002110034	6.90E-31	-1.09E-07	1.24E-08
RACGAP1_ 21625_AT	RPL10	POU2F3	0.02279831	1.89E-09	-3.43E-07	3.30E-07
RACGAP1_ 21625_AT	RPL10	ZNF90	6.62E-07	2.94E-07	2.61E-08	3.40E-09
RACGAP1_ 21625_AT	RPL12	LYL1	0.000238483	7.88E-10	4.44E-08	2.85E-13
RACGAP1_ 21625_AT	RPL12	OVOL1	3.80E-07	4.58E-21	-1.39E-07	5.74E-12
RACGAP1_ 21625_AT	RPL12	ZNF581	4.19E-05	0.000547464	1.51E-08	1.97E-07
RACGAP1_ 21625_AT	RPL12	ZNF688	6.81E-06	0.002324979	2.26E-08	2.58E-07
RACGAP1_ 21625_AT	RPL13	ZNF688	0.0290378	0.002088322	4.91E-09	3.76E-09
RACGAP1_ 21625_AT	RPL13	ZNF90	0.01364234	1.89E-07	1.32E-08	1.63E-08
RACGAP1_ 21625_AT	RPL18A	HOXD8	8.43E-05	0.000194028	6.33E-08	7.93E-09
RACGAP1_ 21625_AT	RPL18A	ZNF688	6.71E-05	0.004030759	9.49E-08	3.83E-08
RACGAP1_ 21625_AT	RPL18A	ZNF90	0.000571873	3.90E-07	1.39E-07	6.25E-10
RACGAP1_ 21625_AT	RPL27A	HOXB1	9.25E-18	1.15E-18	-1.40E-05	1.44E-10
RACGAP1_ 21625_AT	RPL27A	ZNF99	2.85E-08	0.007569232	2.38E-06	1.02E-09
RACGAP1_ 21625_AT	RPL28	HOXA6	4.28E-11	4.78E-06	-4.06E-07	1.38E-07
RACGAP1_ 21625_AT	RPL28	TFCP2L1	0.04528625	1.23E-06	2.03E-09	1.13E-07
RACGAP1_ 21625_AT	RPL28	ZNF44	1.12E-12	2.74E-11	-3.10E-08	9.98E-09
RACGAP1_ 21625_AT	RPL28	ZNF688	0.01913582	0.01651637	8.85E-09	6.04E-08
RACGAP1_ 21625_AT	RPL30	LYL1	0.003531147	1.26E-08	3.76E-08	1.56E-11
RACGAP1_ 21625_AT	RPL30	NR1H3	8.12E-06	2.17E-05	1.23E-08	1.22E-08
RACGAP1_ 21625_AT	RPL30	ZNF581	0.000979622	0.000238063	1.31E-08	1.84E-07
RACGAP1_ 21625_AT	RPL30	ZNF688	7.84E-08	7.75E-07	3.00E-08	1.48E-11
RACGAP1_ 21625_AT	RPL35	LYL1	3.09E-05	4.22E-09	8.38E-09	6.44E-09
RACGAP1_ 21625_AT	RPL35	TBX15	1.54E-17	2.16E-13	-4.21E-08	7.59E-09
RACGAP1_ 21625_AT	RPL36A	ETV4	0.03134683	1.19E-13	-5.38E-06	1.19E-10
RACGAP1_ 21625_AT	RPL36A	SIX4	0.01249173	1.61E-21	-6.47E-06	3.06E-13
RACGAP1_ 21625_AT	RPL37	LYL1	0.000884425	1.67E-09	2.57E-08	1.02E-13
RACGAP1_ 21625_AT	RPL37	NR1H3	1.69E-05	0.000421205	7.53E-09	2.30E-08
RACGAP1_ 21625_AT	RPL37	VENTX	0.00259163	2.65E-08	1.28E-07	2.46E-07
RACGAP1_ 21625_AT	RPL37	ZNF688	1.20E-05	0.007686356	1.56E-08	3.50E-07
RACGAP1_ 21625_AT	RPLP0	HOXB1	3.41E-06	5.40E-15	-8.53E-06	1.61E-08
RACGAP1_ 21625_AT	RPLP0	HOXD8	0.003756852	0.000772316	4.76E-09	9.06E-08
RACGAP1_ 21625_AT	RPLP0	ZNF90	0.003923997	3.91E-08	1.23E-08	1.56E-10
RACGAP1_ 21625_AT	RPS14	ASCL1	0.002471627	2.22E-05	8.35E-07	5.72E-11
RACGAP1_ 21625_AT	RPS14	E2F1	5.19E-05	1.48E-06	3.50E-08	2.37E-11
RACGAP1_ 21625_AT	RPS14	ESRRB	0.000713583	0.000509058	1.31E-07	1.17E-12
RACGAP1_ 21625_AT	RPS15	NR1H3	0.01075498	1.91E-05	1.60E-08	4.40E-10
RACGAP1_ 21625_AT	RPS15	ZNF688	0.01495176	4.16E-06	3.73E-08	1.07E-10
RACGAP1_ 21625_AT	RPS19	CASZ1	7.44E-13	7.07E-21	-3.19E-08	2.92E-07
RACGAP1_ 21625_AT	RPS19	HOXA6	5.15E-10	4.84E-06	-2.89E-07	5.60E-08
RACGAP1_ 21625_AT	RPS19	NR1H3	0.031535	0.007720128	2.55E-09	4.33E-08
RACGAP1_ 21625_AT	RPS19	ZNF395	0.009347473	2.58E-14	4.31E-10	3.18E-07
RACGAP1_ 21625_AT	RPS19	ZNF44	1.97E-13	4.15E-13	-3.11E-08	1.76E-10
RACGAP1_ 21625_AT	RPS19	ZNF688	0.000260511	0.007969079	8.32E-09	6.81E-11
RACGAP1_ 21625_AT	RPS20	NR1H3	0.002981113	4.23E-05	4.43E-09	1.26E-09
RACGAP1_ 21625_AT	RPS20	ZNF688	0.000156431	2.19E-06	1.16E-08	2.37E-12
RACGAP1_ 21625_AT	RPS21	LYL1	0.000131041	5.59E-07	1.10E-08	1.12E-07
RACGAP1_ 21625_AT	RPS21	ZNF581	0.03352233	3.06E-08	6.90E-09	3.03E-07
RACGAP1_ 21625_AT	RPS28	ZNF503	2.05E-05	0.0398403	2.00E-07	2.29E-09
RACGAP1_ 21625_AT	RPS5	ESRRB	2.20E-05	3.13E-05	2.77E-07	2.73E-11
RACGAP1_ 21625_AT	RPS8	BATF	0.006715069	4.51E-07	2.94E-08	1.03E-07
RACGAP1_ 21625_AT	RPS8	CASZ1	6.40E-09	1.91E-18	-2.90E-08	3.10E-07
RACGAP1_ 21625_AT	RPS8	E2F1	0.000111032	0.000661805	2.48E-08	9.76E-08
RACGAP1_ 21625_AT	RPS8	EHF	0.005695253	1.55E-09	-3.87E-08	2.56E-08
RACGAP1_ 21625_AT	RPS8	FOXS1	0.02550941	1.56E-06	7.51E-09	1.53E-09
RACGAP1_ 21625_AT	RPS8	GATA5	0.02141971	8.94E-07	1.27E-07	1.15E-08
RACGAP1_ 21625_AT	RPS8	HLX	0.03180177	3.27E-08	3.37E-09	5.67E-09
RACGAP1_ 21625_AT	RPS8	LYL1	0.01780297	5.33E-08	9.98E-09	1.39E-13
RACGAP1_ 21625_AT	RPS8	MESP1	0.005734388	1.54E-06	3.56E-08	4.25E-10
RACGAP1_ 21625_AT	RPS8	NR1H3	3.57E-05	0.004257139	3.51E-09	1.05E-08
RACGAP1_ 21625_AT	RPS8	OVOL1	2.45E-06	1.08E-18	-4.35E-08	1.10E-07
RACGAP1_ 21625_AT	RPS8	RHOXF1	0.008983619	4.26E-06	3.66E-07	9.01E-08
RACGAP1_ 21625_AT	RPS8	VENTX	0.001055395	8.35E-10	7.19E-08	3.04E-09
RACGAP1_ 21625_AT	RPS8	ZNF296	0.01943023	1.87E-06	3.98E-08	3.63E-10
RACGAP1_ 21625_AT	RPS8	ZNF44	1.32E-10	2.40E-13	-2.73E-08	6.90E-11
RACGAP1_ 21625_AT	RPS8	ZNF581	6.34E-05	0.001354651	5.15E-09	5.14E-11
RACGAP1_ 21625_AT	RPS8	ZNF688	5.24E-08	0.001363695	9.66E-09	8.43E-12
RACGAP1_ 21625_AT	RPS8	ZNF90	1.01E-05	4.46E-07	1.77E-08	1.04E-09
RACGAP1_ 21625_AT	SALL4	CASZ1	0.000107319	0.04642455	1.09E-05	5.02E-09
RACGAP1_ 21625_AT	SALL4	E2F1	1.99E-09	0.005700993	-3.10E-06	6.72E-08
RACGAP1_ 21625_AT	SALL4	GLI2	4.49E-14	0.008298554	-6.67E-06	5.41E-10
RACGAP1_ 21625_AT	SALL4	HOXA7	3.21E-05	1.44E-05	5.25E-06	1.95E-10
RACGAP1_ 21625_AT	SALL4	HOXB6	0.01931772	0.02321427	5.27E-06	5.60E-12
RACGAP1_ 21625_AT	SALL4	INSM1	0.01202316	1.95E-06	0.000223543	3.49E-07
RACGAP1_ 21625_AT	SALL4	MYB	1.71E-13	0.01216397	-6.93E-05	1.41E-10
RACGAP1_ 21625_AT	SALL4	PITX1	3.85E-10	0.005645806	-6.42E-06	9.85E-08
RACGAP1_ 21625_AT	SALL4	SIX4	2.86E-06	1.24E-17	-5.03E-06	5.99E-10
RACGAP1_ 21625_AT	SALL4	ZNF844	0.000800164	3.06E-05	8.68E-06	5.90E-14
RACGAP1_ 21625_AT	SAMD14	ANKZF1	5.49E-13	8.92E-13	1.06E-06	2.65E-10
RACGAP1_ 21625_AT	SAMD14	ARID5A	8.21E-12	1.41E-10	1.13E-06	1.06E-09
RACGAP1_ 21625_AT	SAMD14	BARX2	4.10E-11	3.48E-13	5.69E-07	9.06E-09
RACGAP1_ 21625_AT	SAMD14	BATF3	1.58E-11	5.55E-09	7.67E-06	5.85E-09
RACGAP1_ 21625_AT	SAMD14	BHLHE41	1.47E-16	3.37E-22	2.88E-07	8.79E-14
RACGAP1_ 21625_AT	SAMD14	DLX5	1.64E-09	3.79E-07	5.53E-06	1.39E-07
RACGAP1_ 21625_AT	SAMD14	DMRT2	0.04621701	2.28E-08	2.10E-06	3.49E-09
RACGAP1_ 21625_AT	SAMD14	HOXA7	0.000921601	1.50E-29	-2.25E-06	2.57E-09
RACGAP1_ 21625_AT	SAMD14	NFE2L3	7.35E-13	1.28E-14	8.06E-07	1.96E-09
RACGAP1_ 21625_AT	SAMD14	PBX4	3.40E-11	3.33E-08	1.64E-05	3.30E-08
RACGAP1_ 21625_AT	SAMD14	PPARA	0.002630839	2.12E-11	-8.50E-07	7.17E-10
RACGAP1_ 21625_AT	SAMD14	RARA	5.50E-10	4.79E-11	3.23E-07	6.10E-09
RACGAP1_ 21625_AT	SAMD14	RUNX1	2.97E-12	4.43E-12	3.06E-07	5.17E-10
RACGAP1_ 21625_AT	SAMD14	RUNX2	1.06E-10	1.81E-10	1.74E-06	2.46E-08
RACGAP1_ 21625_AT	SAMD14	SREBF2	3.62E-07	7.08E-37	-6.43E-07	5.21E-11
RACGAP1_ 21625_AT	SAMD14	TBX19	7.92E-12	2.14E-12	5.86E-06	2.16E-09
RACGAP1_ 21625_AT	SAMD14	THRB	0.01258713	4.22E-51	-2.17E-06	3.56E-09
RACGAP1_ 21625_AT	SIRPB1	BHLHE41	1.63E-11	1.37E-14	6.55E-08	2.96E-08
RACGAP1_ 21625_AT	SIRPB1	GLIS1	3.47E-13	3.00E-09	1.09E-06	1.48E-07
RACGAP1_ 21625_AT	SIRPB1	HELT	9.65E-06	3.79E-10	-0.000178333	1.94E-07
RACGAP1_ 21625_AT	SIRPB1	HOXA4	2.30E-12	9.92E-14	6.54E-07	3.30E-07
RACGAP1_ 21625_AT	SIRPB1	NFE2L3	1.69E-12	2.70E-11	2.46E-07	5.06E-09
RACGAP1_ 21625_AT	SIRPB1	ZNF582	0.01441705	2.76E-30	-6.46E-06	6.10E-09
RACGAP1_ 21625_AT	SIRPB1	ZNF844	0.009474333	4.06E-44	-1.10E-06	7.57E-14
RACGAP1_ 21625_AT	SLIT2	ATF3	5.82E-24	0.005283609	2.34E-08	3.29E-10
RACGAP1_ 21625_AT	SLIT2	CREB5	2.75E-51	0.02608268	-1.58E-07	7.67E-11
RACGAP1_ 21625_AT	SLIT2	EGR2	1.08E-32	0.001016811	1.42E-07	1.27E-13
RACGAP1_ 21625_AT	SLIT2	EN1	3.81E-38	1.56E-05	1.51E-06	1.88E-10
RACGAP1_ 21625_AT	SLIT2	FOXH1	9.39E-49	1.22E-08	-4.10E-05	5.02E-10
RACGAP1_ 21625_AT	SLIT2	HEY1	1.90E-42	0.04652215	-1.62E-07	1.57E-14
RACGAP1_ 21625_AT	SLIT2	HOXA11	4.42E-46	2.22E-06	-5.56E-07	5.73E-14
RACGAP1_ 21625_AT	SLIT2	HOXA7	1.94E-28	2.16E-10	-1.19E-07	1.27E-12
RACGAP1_ 21625_AT	SLIT2	HOXB1	2.43E-34	9.00E-07	-2.03E-05	1.11E-08
RACGAP1_ 21625_AT	SLIT2	HOXB9	2.68E-30	2.85E-11	-1.44E-07	1.05E-12
RACGAP1_ 21625_AT	SLIT2	HOXD8	1.53E-31	0.0495003	-8.56E-08	1.19E-07
RACGAP1_ 21625_AT	SLIT2	IRF6	1.75E-41	3.17E-23	-3.69E-08	2.04E-10
RACGAP1_ 21625_AT	SLIT2	ISX	1.39E-46	0.02109612	2.85E-05	3.18E-07
RACGAP1_ 21625_AT	SLIT2	MXD3	4.66E-12	0.04648485	1.09E-06	3.99E-14
RACGAP1_ 21625_AT	SLIT2	MXI1	0.000241939	2.43E-06	6.74E-08	5.91E-08
RACGAP1_ 21625_AT	SLIT2	MYCN	2.20E-21	0.002243163	3.56E-06	1.36E-07
RACGAP1_ 21625_AT	SLIT2	NKX2-3	7.63E-42	0.000186902	5.57E-06	1.50E-10
RACGAP1_ 21625_AT	SLIT2	NR4A3	3.17E-24	0.000303151	1.32E-07	8.01E-10
RACGAP1_ 21625_AT	SLIT2	PPARA	4.58E-23	0.004852189	-6.82E-08	5.20E-10
RACGAP1_ 21625_AT	SLIT2	SNAI3	5.18E-44	0.03059447	-2.18E-06	1.16E-10
RACGAP1_ 21625_AT	SLIT2	SPIC	1.37E-39	3.33E-06	3.01E-05	2.16E-07
RACGAP1_ 21625_AT	SLIT2	TFCP2L1	1.85E-21	1.22E-28	-5.33E-09	1.39E-09
RACGAP1_ 21625_AT	SLIT2	ZNF474	3.01E-12	0.006985626	1.41E-05	8.08E-09
RACGAP1_ 21625_AT	SLIT2	ZNF804B	1.50E-39	0.04688627	7.07E-06	1.71E-10
RACGAP1_ 21625_AT	SLIT2	ZSCAN4	1.08E-17	0.04498501	1.10E-05	1.73E-09
RACGAP1_ 21625_AT	SNRPN	BARX2	2.32E-30	0.003283131	-4.99E-08	6.81E-08
RACGAP1_ 21625_AT	SNRPN	ESRRB	2.45E-21	6.59E-05	1.44E-06	1.32E-07
RACGAP1_ 21625_AT	SNRPN	HOXB1	1.54E-21	1.90E-05	6.12E-05	2.12E-12
RACGAP1_ 21625_AT	SNRPN	MXI1	1.60E-23	0.01733447	-2.74E-08	2.12E-07
RACGAP1_ 21625_AT	SNRPN	MYC	1.62E-31	0.000153323	-2.03E-08	9.87E-08
RACGAP1_ 21625_AT	SNRPN	NFE2L3	9.48E-34	0.000114817	-5.22E-08	3.81E-10
RACGAP1_ 21625_AT	SNRPN	ZNF556	9.31E-11	0.01797946	2.81E-06	1.93E-09
RACGAP1_ 21625_AT	SYNE1	AKNA	1.05E-13	3.02E-08	4.64E-08	9.62E-08
RACGAP1_ 21625_AT	SYNE1	BARX2	9.89E-14	4.24E-11	3.77E-08	9.87E-08
RACGAP1_ 21625_AT	SYNE1	BCL11B	5.24E-18	8.53E-13	2.63E-07	2.43E-11
RACGAP1_ 21625_AT	SYNE1	BHLHE41	6.58E-19	5.12E-19	1.51E-08	1.34E-12
RACGAP1_ 21625_AT	SYNE1	CREB5	4.97E-20	6.28E-19	6.51E-08	8.30E-14
RACGAP1_ 21625_AT	SYNE1	GLIS1	7.32E-18	5.88E-11	1.78E-07	6.78E-10
RACGAP1_ 21625_AT	SYNE1	HEY2	7.82E-14	4.16E-10	1.45E-07	7.92E-08
RACGAP1_ 21625_AT	SYNE1	IKZF1	2.03E-16	4.53E-12	7.33E-08	1.75E-10
RACGAP1_ 21625_AT	SYNE1	IRF8	3.70E-15	2.78E-11	7.11E-08	6.05E-09
RACGAP1_ 21625_AT	SYNE1	IRX3	6.49E-14	3.59E-11	2.94E-08	2.25E-07
RACGAP1_ 21625_AT	SYNE1	MEF2C	3.61E-13	2.55E-11	2.57E-08	2.66E-08
RACGAP1_ 21625_AT	SYNE1	OVOL1	0.009676218	4.44E-25	-2.33E-07	1.80E-09
RACGAP1_ 21625_AT	SYNE1	PLAGL1	2.28E-17	1.83E-14	7.91E-08	3.38E-11
RACGAP1_ 21625_AT	SYNE1	PRDM1	5.53E-14	1.76E-12	7.05E-08	1.62E-09
RACGAP1_ 21625_AT	SYNE1	RARA	5.53E-14	4.58E-12	2.99E-08	1.85E-07
RACGAP1_ 21625_AT	SYNE1	RFX2	8.72E-17	6.04E-13	1.71E-07	1.44E-09
RACGAP1_ 21625_AT	SYNE1	SCML4	1.32E-14	1.18E-07	8.06E-07	3.27E-07
RACGAP1_ 21625_AT	SYNE1	STAT4	2.80E-18	4.23E-14	5.04E-07	3.00E-11
RACGAP1_ 21625_AT	SYNE1	TBX19	4.90E-15	3.89E-11	4.57E-07	2.05E-08
RACGAP1_ 21625_AT	SYNE1	TBX21	1.36E-14	5.67E-10	8.89E-07	9.13E-08
RACGAP1_ 21625_AT	TDRD1	HOXB1	0.009025033	6.94E-25	-0.02280028	2.31E-09
RACGAP1_ 21625_AT	TDRD10	ESRRB	5.46E-09	1.79E-07	0.000101708	2.86E-14
RACGAP1_ 21625_AT	TDRD10	ZNF844	7.30E-06	1.05E-39	-6.50E-06	6.41E-09
RACGAP1_ 21625_AT	TERT	NR5A2	0.002342896	1.68E-06	3.94E-06	2.65E-09
RACGAP1_ 21625_AT	THG1L	DMRT2	0.0201396	0.0299769	3.73E-07	6.60E-08
RACGAP1_ 21625_AT	THG1L	ESRRB	1.01E-06	0.0120928	1.14E-05	1.21E-12
RACGAP1_ 21625_AT	THG1L	ETV4	0.006590524	1.87E-13	-2.76E-06	6.97E-10
RACGAP1_ 21625_AT	THG1L	HOXA4	5.50E-10	5.10E-12	1.05E-06	7.05E-08
RACGAP1_ 21625_AT	THG1L	NFE2L3	1.96E-10	1.59E-10	4.33E-07	1.48E-07
RACGAP1_ 21625_AT	THG1L	ZNF582	0.003001505	4.62E-21	-1.29E-05	6.51E-08
RACGAP1_ 21625_AT	THG1L	ZNF844	0.001240955	4.07E-31	-2.01E-06	2.95E-10
RACGAP1_ 21625_AT	TLR2	ESRRB	2.53E-05	0.005268112	4.19E-06	2.89E-13
RACGAP1_ 21625_AT	TLR2	TFCP2L1	0.004523046	2.51E-09	3.74E-08	3.44E-10
RACGAP1_ 21625_AT	TLR3	BCL11B	3.70E-15	8.80E-10	2.41E-07	3.06E-07
RACGAP1_ 21625_AT	TLR3	CREB5	2.22E-14	3.19E-13	4.66E-08	4.14E-08
RACGAP1_ 21625_AT	TLR3	DMRT2	2.78E-05	3.01E-37	5.77E-08	2.76E-09
RACGAP1_ 21625_AT	TLR3	ESRRB	3.08E-11	0.002057651	1.44E-06	3.43E-09
RACGAP1_ 21625_AT	TLR3	ETS1	6.15E-14	1.17E-14	9.97E-09	5.82E-09
RACGAP1_ 21625_AT	TLR3	FOXJ3	1.20E-14	2.95E-08	1.02E-08	1.56E-07
RACGAP1_ 21625_AT	TLR3	MXI1	1.80E-12	1.07E-12	3.16E-08	5.46E-08
RACGAP1_ 21625_AT	TLR3	TET3	1.39E-18	5.86E-25	2.13E-07	5.52E-12
RACGAP1_ 21625_AT	TLR7	HOXA7	0.007751171	6.28E-30	-8.07E-07	4.46E-11
RACGAP1_ 21625_AT	TLR7	TET3	1.24E-10	7.74E-20	6.77E-07	1.62E-08
RACGAP1_ 21625_AT	TLR7	ZNF844	0.001278984	5.59E-43	-1.14E-06	1.11E-11
RACGAP1_ 21625_AT	TLR8	FOXI1	0.00301557	1.61E-55	1.73E-07	2.40E-07
RACGAP1_ 21625_AT	TLR8	HOXA7	0.03292247	7.63E-26	-1.30E-06	1.54E-07
RACGAP1_ 21625_AT	TLR8	TET3	1.23E-09	9.85E-20	1.06E-06	1.84E-08
RACGAP1_ 21625_AT	TLR8	ZNF844	0.003002373	3.69E-40	-2.02E-06	2.40E-09
RACGAP1_ 21625_AT	TOP2A	ETV4	0.003378653	2.47E-21	-1.52E-07	5.71E-11
RACGAP1_ 21625_AT	TOP2A	ZNF844	0.000188761	8.55E-41	-4.36E-07	3.19E-09
RACGAP1_ 21625_AT	TRMT1	LYL1	0.000550488	1.55E-08	7.66E-07	2.52E-11
RACGAP1_ 21625_AT	TRMT1	PLAG1	0.000607431	9.58E-23	-1.39E-06	6.79E-08
RACGAP1_ 21625_AT	WSB1	ESRRB	0.01069265	1.00E-21	-1.37E-06	4.35E-12
RACGAP1_ 21625_AT	WSB1	ZNF844	0.000260869	3.38E-31	-1.19E-07	1.02E-08
RACGAP1_ 21625_AT	YBX2	ELF5	0.0108383	3.77E-20	-7.93E-06	1.10E-07
RACGAP1_ 21625_AT	ZC3H12D	ESRRB	5.73E-07	3.10E-09	8.79E-05	3.25E-14
RACGAP1_ 21625_AT	ZC3H12D	ZNF844	0.003973919	7.14E-37	-1.01E-05	3.12E-07
RACGAP1_ 21625_AT	ZC3HAV1L	CREB5	5.07E-14	4.72E-14	9.61E-07	2.08E-10
RACGAP1_ 21625_AT	ZC3HAV1L	DMRT2	1.89E-07	1.46E-16	9.85E-07	6.25E-13
RACGAP1_ 21625_AT	ZC3HAV1L	ETS1	2.71E-12	7.59E-14	1.74E-07	6.26E-08
RACGAP1_ 21625_AT	ZC3HAV1L	HOXA4	1.96E-13	4.97E-13	1.65E-06	1.17E-08
RACGAP1_ 21625_AT	ZC3HAV1L	MXI1	1.74E-11	6.87E-13	4.49E-07	8.41E-08
RACGAP1_ 21625_AT	ZC3HAV1L	MYC	3.61E-13	1.22E-10	3.89E-07	1.14E-07
RACGAP1_ 21625_AT	ZC3HAV1L	NFE2L3	1.68E-14	3.26E-12	9.08E-07	4.86E-09
RACGAP1_ 21625_AT	ZC3HAV1L	TET3	4.10E-14	1.82E-20	3.08E-06	3.66E-13
RACGAP1_ 21625_AT	ZC3HAV1L	ZNF582	0.03206461	1.87E-28	-2.62E-05	1.23E-08
RACGAP1_ 21625_AT	ZFP42	SIX4	0.000974986	1.92E-19	-0.000402882	3.27E-09
RACGAP1_ 21625_AT	ZIC3	DMRT2	0.005484024	1.12E-75	-7.10E-06	1.22E-14
RACGAP1_ 21625_AT	ZIC3	ESRRG	7.37E-05	1.40E-44	-1.52E-05	1.78E-09
RACGAP1_ 21625_AT	ZIC3	NR3C2	0.000760107	1.25E-58	-1.91E-05	1.18E-13
RACGAP1_ 21625_AT	ZIC3	PLAG1	0.004145299	3.03E-40	-8.75E-05	1.36E-07
RACGAP1_ 21625_AT	ZIC3	SIM1	0.000519107	1.16E-29	-3.21E-05	3.66E-08
RACGAP1_ 21625_AT	ZIC3	THRB	0.001336491	1.68E-51	-2.53E-05	1.21E-08
RACGAP1_ 21625_AT	ZNF132	ANKZF1	7.03E-17	5.74E-05	-1.55E-06	3.34E-10
RACGAP1_ 21625_AT	ZNF132	ARID5A	5.00E-14	0.000182009	-1.83E-06	7.16E-08
RACGAP1_ 21625_AT	ZNF132	BATF3	1.08E-13	7.32E-05	-1.47E-05	3.49E-07
RACGAP1_ 21625_AT	ZNF132	BHLHE41	8.35E-20	0.002788723	-4.33E-07	9.31E-13
RACGAP1_ 21625_AT	ZNF132	HOXA4	1.70E-16	0.01066216	-2.91E-06	1.02E-09
RACGAP1_ 21625_AT	ZNF132	IRX3	1.81E-18	0.000195285	-9.33E-07	3.84E-12
RACGAP1_ 21625_AT	ZNF132	PLAGL1	2.10E-15	0.01628385	-1.21E-06	6.27E-08
RACGAP1_ 21625_AT	ZNF132	POU2F2	3.99E-18	6.33E-07	-7.29E-06	5.64E-11
RACGAP1_ 21625_AT	ZNF132	RFX2	8.81E-21	1.17E-06	-5.31E-06	2.10E-13
RACGAP1_ 21625_AT	ZNF132	RUNX3	6.65E-18	0.000201256	-1.92E-06	5.76E-11
RACGAP1_ 21625_AT	ZNF132	STAT4	2.72E-17	4.16E-05	-1.18E-05	2.59E-11
RACGAP1_ 21625_AT	ZNF132	TBX19	1.40E-19	7.26E-06	-1.41E-05	2.70E-13
RACGAP1_ 21625_AT	ZNF132	TET3	2.05E-20	0.01737252	-3.94E-06	1.84E-13
RACGAP1_ 21625_AT	ZNF157	ESRRG	0.000238273	1.88E-18	3.07E-05	1.86E-12
RACGAP1_ 21625_AT	ZNF157	OVOL1	0.001476843	2.89E-26	-0.000164095	3.15E-09
RACGAP1_ 21625_AT	ZNF205	ALX1	0.003606428	7.59E-05	1.19E-05	1.64E-07
RACGAP1_ 21625_AT	ZNF205	ARNT2	4.43E-08	9.99E-29	-2.93E-07	8.05E-09
RACGAP1_ 21625_AT	ZNF205	ASCL1	0.04245309	0.01679033	2.52E-05	3.79E-08
RACGAP1_ 21625_AT	ZNF205	BATF	7.37E-06	3.22E-08	2.27E-06	6.59E-09
RACGAP1_ 21625_AT	ZNF205	ETV7	4.23E-05	7.38E-10	1.32E-06	3.50E-07
RACGAP1_ 21625_AT	ZNF205	FOXH1	0.001712755	6.80E-05	1.34E-05	2.18E-08
RACGAP1_ 21625_AT	ZNF205	FOXI1	0.01004869	7.99E-55	-5.03E-08	1.12E-07
RACGAP1_ 21625_AT	ZNF205	FOXS1	0.00020893	3.63E-08	6.86E-07	4.93E-11
RACGAP1_ 21625_AT	ZNF205	GATA5	0.000892324	6.88E-06	7.41E-06	1.04E-07
RACGAP1_ 21625_AT	ZNF205	IRX3	0.000750649	1.91E-12	2.07E-07	1.71E-07
RACGAP1_ 21625_AT	ZNF205	LBX2	9.15E-06	2.26E-08	1.22E-05	7.19E-09
RACGAP1_ 21625_AT	ZNF205	MESP1	0.000199626	9.08E-06	2.48E-06	4.60E-09
RACGAP1_ 21625_AT	ZNF205	NR1H3	4.10E-07	0.00121451	2.90E-07	1.28E-08
RACGAP1_ 21625_AT	ZNF205	PPARA	1.02E-07	6.78E-13	-3.98E-07	2.22E-09
RACGAP1_ 21625_AT	ZNF205	VENTX	5.03E-06	1.71E-11	5.85E-06	9.51E-11
RACGAP1_ 21625_AT	ZNF205	ZNF395	9.82E-09	4.85E-17	4.77E-08	5.08E-11
RACGAP1_ 21625_AT	ZNF205	ZNF581	1.24E-06	0.008004814	3.55E-07	1.11E-07
RACGAP1_ 21625_AT	ZNF205	ZNF582	1.40E-09	6.18E-25	-1.05E-05	4.55E-09
RACGAP1_ 21625_AT	ZNF320	ETV4	0.004576087	0.004710307	1.07E-06	2.22E-09
RACGAP1_ 21625_AT	ZNF320	FOXS1	1.54E-07	9.16E-06	2.23E-07	3.32E-07
RACGAP1_ 21625_AT	ZNF320	SIX4	0.0033511	0.01387727	1.23E-06	2.36E-09
RACGAP1_ 21625_AT	ZNF320	ZNF844	0.00487094	1.37E-29	-2.95E-07	1.83E-08
RACGAP1_ 21625_AT	ZNF331	ARNT2	0.002648765	8.75E-13	3.79E-08	1.72E-08
RACGAP1_ 21625_AT	ZNF331	BATF3	1.28E-09	0.001902481	-2.12E-06	2.52E-07
RACGAP1_ 21625_AT	ZNF331	ELF5	0.02629809	0.000357478	4.28E-06	3.17E-07
RACGAP1_ 21625_AT	ZNF331	FOXS1	9.03E-10	4.09E-05	-4.55E-07	9.14E-08
RACGAP1_ 21625_AT	ZNF331	HOXA7	0.01253019	0.000113761	2.02E-07	1.18E-09
RACGAP1_ 21625_AT	ZNF331	IRF1	1.07E-09	0.02538165	-7.09E-08	2.55E-07
RACGAP1_ 21625_AT	ZNF331	IRX3	1.80E-12	0.01564946	-1.31E-07	9.77E-11
RACGAP1_ 21625_AT	ZNF331	LEF1	0.01102802	0.000165296	2.60E-07	6.82E-12
RACGAP1_ 21625_AT	ZNF331	LYL1	5.95E-12	3.53E-07	-8.48E-07	2.63E-09
RACGAP1_ 21625_AT	ZNF331	MESP1	5.98E-14	2.43E-10	-4.59E-06	2.19E-12
RACGAP1_ 21625_AT	ZNF331	PPARA	9.35E-09	0.000110936	2.63E-07	5.73E-13
RACGAP1_ 21625_AT	ZNF331	RFX2	7.91E-11	0.02942852	-5.17E-07	3.49E-08
RACGAP1_ 21625_AT	ZNF331	SREBF2	1.12E-05	5.44E-05	5.29E-08	1.18E-08
RACGAP1_ 21625_AT	ZNF331	THRB	0.000951331	9.85E-11	1.64E-07	9.54E-10
RACGAP1_ 21625_AT	ZNF331	ZNF296	2.37E-12	1.87E-09	-5.33E-06	8.07E-10
RACGAP1_ 21625_AT	ZNF331	ZNF844	9.32E-06	0.01841511	5.10E-07	2.03E-11
RACGAP1_ 21625_AT	ZNF337	ESRRG	0.001970127	1.72E-20	-3.87E-07	3.20E-08
RACGAP1_ 21625_AT	ZNF337	NR3C2	0.000105371	2.00E-32	-3.18E-07	1.77E-10
RACGAP1_ 21625_AT	ZNF337	PLAG1	0.006608183	3.60E-28	-2.32E-06	6.06E-12
RACGAP1_ 21625_AT	ZNF337	THRB	0.000980818	3.68E-28	-3.56E-07	2.75E-07
RACGAP1_ 21625_AT	ZNF354B	NR3C2	0.01114681	4.75E-32	-1.22E-06	5.69E-09
RACGAP1_ 21625_AT	ZNF354B	RARA	4.22E-09	5.69E-12	4.57E-07	1.67E-07
RACGAP1_ 21625_AT	ZNF354B	THRB	0.02705498	9.76E-33	-1.33E-06	1.12E-07
RACGAP1_ 21625_AT	ZNF354B	ZNF582	0.009563024	1.40E-24	-1.59E-05	2.68E-07
RACGAP1_ 21625_AT	ZNF677	AKNA	3.72E-20	4.77E-06	-3.72E-06	5.11E-12
RACGAP1_ 21625_AT	ZNF677	ANKZF1	4.62E-18	0.000162948	-3.19E-06	2.80E-10
RACGAP1_ 21625_AT	ZNF677	ARID5A	3.77E-18	0.000636071	-3.67E-06	2.48E-09
RACGAP1_ 21625_AT	ZNF677	BARX2	3.30E-19	0.00327679	-2.90E-06	1.87E-11
RACGAP1_ 21625_AT	ZNF677	BCL11B	3.01E-21	0.000159127	-1.40E-05	4.92E-12
RACGAP1_ 21625_AT	ZNF677	DLX5	2.27E-20	0.002085909	-2.87E-05	4.10E-09
RACGAP1_ 21625_AT	ZNF677	FOXC2	9.63E-26	3.28E-05	-1.66E-05	1.85E-14
RACGAP1_ 21625_AT	ZNF677	FOXD4	3.09E-22	1.78E-09	-0.000160176	9.58E-13
RACGAP1_ 21625_AT	ZNF677	HES4	1.16E-17	0.000744607	-1.30E-05	4.99E-08
RACGAP1_ 21625_AT	ZNF677	HOXA4	2.99E-21	0.006201091	-6.85E-06	4.70E-13
RACGAP1_ 21625_AT	ZNF677	HOXB1	0.002147411	0.00908784	0.002681828	5.78E-14
RACGAP1_ 21625_AT	ZNF677	IKZF1	2.13E-20	0.000581279	-4.63E-06	1.27E-11
RACGAP1_ 21625_AT	ZNF677	IRF8	1.84E-19	0.000365233	-4.83E-06	8.36E-11
RACGAP1_ 21625_AT	ZNF677	NFE2L3	5.20E-20	0.004201883	-2.64E-06	5.78E-12
RACGAP1_ 21625_AT	ZNF677	NHLH1	1.32E-16	0.000363788	-0.000313724	2.06E-07
RACGAP1_ 21625_AT	ZNF677	NR5A2	1.78E-19	0.02067889	-1.12E-05	2.10E-08
RACGAP1_ 21625_AT	ZNF677	POU2F2	1.31E-21	6.84E-06	-1.64E-05	2.76E-12
RACGAP1_ 21625_AT	ZNF677	POU5F1	2.28E-17	0.000138654	-4.04E-06	4.79E-08
RACGAP1_ 21625_AT	ZNF677	PPARA	0.03369988	0.03448378	2.57E-06	1.39E-07
RACGAP1_ 21625_AT	ZNF677	RUNX1	5.48E-24	0.00330872	-1.49E-06	6.63E-14
RACGAP1_ 21625_AT	ZNF677	RUNX3	5.62E-24	6.19E-07	-5.95E-06	1.20E-15
RACGAP1_ 21625_AT	ZNF677	ZNF789	6.52E-18	6.44E-06	-2.55E-05	1.77E-09
RACGAP1_ 21625_AT	ZNF677	ZNF831	2.01E-18	0.000154822	-2.85E-05	3.61E-09
RACGAP1_ 21625_AT	ZNF732	LYL1	1.78E-10	9.35E-06	-8.95E-05	9.33E-09
RACGAP1_ 21625_AT	ZNF732	MESP1	5.81E-09	2.15E-05	-0.000256463	2.04E-07
RACGAP1_ 21625_AT	ZNF83	ZNF844	3.94E-08	2.93E-37	-2.94E-07	1.00E-12
RACGAP1_ 21625_AT	ZNF878	ESRRG	4.77E-08	2.80E-28	-1.07E-05	9.01E-10
RACGAP1_ 21625_AT	ZNF878	HOXB1	5.77E-09	8.43E-19	-0.009237396	3.72E-08
RACGAP1_ 21625_AT	ZNF98	ELF5	5.68E-31	1.83E-22	-0.000103782	2.39E-09
RACGAP1_ 21625_AT	ZNF98	ETV4	2.27E-25	6.00E-06	-1.55E-05	1.42E-07
RACGAP1_ 21625_AT	ZNF98	FOXD4L1	1.24E-29	0.01424523	-0.000959513	1.71E-07
RACGAP1_ 21625_AT	ZNF98	FOXH1	1.30E-34	9.37E-10	-0.001616548	1.14E-10
RACGAP1_ 21625_AT	ZNF98	FOXS1	3.29E-31	0.000626128	-2.23E-05	1.52E-07
RACGAP1_ 21625_AT	ZNF98	GATA2	5.28E-21	6.06E-11	-3.03E-06	5.02E-08
RACGAP1_ 21625_AT	ZNF98	GATA3	1.05E-33	3.09E-11	-3.95E-06	3.69E-13
RACGAP1_ 21625_AT	ZNF98	HOXB6	2.89E-27	2.03E-06	-5.02E-06	4.83E-12
RACGAP1_ 21625_AT	ZNF98	HOXB9	3.44E-21	6.00E-12	-5.77E-06	1.58E-10
RACGAP1_ 21625_AT	ZNF98	NKX6-1	1.33E-23	1.07E-13	-5.49E-06	1.37E-11
RACGAP1_ 21625_AT	ZNF98	ZNF488	2.22E-32	2.56E-08	-0.000238852	9.35E-09
RACGAP1_ 21625_AT	ZNF98	ZNF503	2.15E-29	1.48E-05	-2.09E-06	1.44E-10
RACGAP1_ 21625_AT	ZNF98	ZNF804B	1.03E-19	0.000792069	0.000359452	4.18E-08
TMEM213_ 81931_AT	ABCC3	ANKZF1	2.51E-13	3.97E-08	1.84E-08	2.91E-09
TMEM213_ 81931_AT	ABCC3	BHLHE41	3.63E-12	2.11E-09	6.00E-09	2.88E-08
TMEM213_ 81931_AT	ABCC3	HOXB1	0.002836063	8.24E-29	-3.87E-05	2.20E-14
TMEM213_ 81931_AT	ABCC3	HSF4	3.88E-13	4.55E-08	7.54E-09	2.08E-07
TMEM213_ 81931_AT	ABCC3	IRF7	3.74E-13	3.46E-11	3.04E-08	2.97E-08
TMEM213_ 81931_AT	ABCC3	IRX3	2.64E-13	3.40E-13	1.02E-08	5.50E-10
TMEM213_ 81931_AT	ABCC3	NFE2L3	3.38E-13	1.33E-13	2.20E-08	3.81E-09
TMEM213_ 81931_AT	ABCC3	NHLH1	6.39E-14	2.15E-06	1.35E-06	4.42E-08
TMEM213_ 81931_AT	ABCC3	RFX2	3.27E-14	9.28E-12	8.96E-08	1.10E-07
TMEM213_ 81931_AT	ABCC3	TBX19	2.19E-12	9.48E-11	1.31E-07	1.76E-09
TMEM213_ 81931_AT	ABCC3	TET3	6.40E-18	7.98E-14	8.66E-08	7.77E-14
TMEM213_ 81931_AT	ABCC3	TFAP2C	0.001097949	2.24E-18	-1.84E-07	4.55E-12
TMEM213_ 81931_AT	ABCC3	ZNF582	0.02406105	2.24E-27	-6.34E-07	7.06E-08
TMEM213_ 81931_AT	ACO1	ZIM2	0.04923604	2.60E-08	-2.54E-06	1.83E-07
TMEM213_ 81931_AT	AEN	TBX15	0.003945305	0.000212659	3.86E-07	2.90E-07
TMEM213_ 81931_AT	AFF2	MXI1	5.53E-09	1.63E-08	4.54E-07	2.67E-08
TMEM213_ 81931_AT	AFF3	ARNT2	0.000383995	3.50E-35	-1.21E-07	9.80E-08
TMEM213_ 81931_AT	AFF3	BHLHE41	4.70E-06	2.38E-11	5.59E-08	3.04E-07
TMEM213_ 81931_AT	AFF3	HOXA4	3.09E-06	3.16E-18	5.05E-07	3.08E-09
TMEM213_ 81931_AT	AFF3	HOXB6	7.43E-07	5.30E-26	-7.11E-07	3.52E-07
TMEM213_ 81931_AT	AFF3	HOXB8	0.00022041	9.94E-19	-7.50E-07	9.75E-08
TMEM213_ 81931_AT	AFF3	TET3	1.80E-07	3.75E-11	5.97E-07	5.03E-08
TMEM213_ 81931_AT	ANKRD36	POU2F2	5.74E-05	9.67E-10	1.41E-06	2.48E-08
TMEM213_ 81931_AT	ANKRD36	PPARA	0.000152594	5.30E-17	-3.46E-07	3.06E-07
TMEM213_ 81931_AT	APOBEC3B	ESRRG	0.001228941	0.0418929	1.08E-06	3.47E-08
TMEM213_ 81931_AT	APOBEC3B	HOXD10	6.84E-05	5.12E-05	-3.06E-06	2.09E-07
TMEM213_ 81931_AT	APOBEC3B	IRF6	0.000758982	0.006399732	9.86E-07	3.03E-07
TMEM213_ 81931_AT	APOBEC3B	ZNF503	9.16E-05	0.00024438	1.43E-06	5.67E-08
TMEM213_ 81931_AT	APOBEC3B	ZNF582	2.58E-06	0.000227616	1.77E-05	4.11E-09
TMEM213_ 81931_AT	APOBEC3C	ETV4	6.78E-06	5.29E-12	-1.47E-06	5.96E-10
TMEM213_ 81931_AT	APOBEC3C	FOXI1	0.000197987	1.00E-19	1.37E-07	1.34E-07
TMEM213_ 81931_AT	APOBEC3C	HOXA4	6.88E-17	2.00E-17	5.35E-07	7.22E-09
TMEM213_ 81931_AT	APOBEC3C	HOXB1	0.000296442	1.82E-22	-0.00028466	3.44E-10
TMEM213_ 81931_AT	APOBEC3C	MXI1	2.64E-14	1.95E-10	1.25E-07	1.78E-07
TMEM213_ 81931_AT	APOBEC3C	PLAG1	0.008401577	2.70E-24	-1.61E-06	2.38E-07
TMEM213_ 81931_AT	APOBEC3C	SIX4	8.74E-05	4.95E-18	-1.71E-06	1.15E-09
TMEM213_ 81931_AT	APOBEC3C	TET3	6.01E-17	1.50E-12	7.18E-07	1.78E-11
TMEM213_ 81931_AT	APOBEC3C	TFAP2C	1.80E-05	4.77E-17	-1.94E-06	1.10E-11
TMEM213_ 81931_AT	APOBEC3C	TFCP2L1	1.26E-05	2.94E-18	8.77E-08	2.64E-08
TMEM213_ 81931_AT	APOBEC3F	AKNA	2.33E-12	1.85E-05	3.78E-07	3.26E-07
TMEM213_ 81931_AT	APOBEC3F	ARID5A	2.03E-14	2.69E-13	7.54E-07	1.71E-10
TMEM213_ 81931_AT	APOBEC3F	BATF3	1.03E-11	6.03E-10	4.57E-06	1.75E-07
TMEM213_ 81931_AT	APOBEC3F	BCL6B	5.23E-14	4.46E-09	5.63E-07	7.66E-08
TMEM213_ 81931_AT	APOBEC3F	HES5	9.19E-13	1.73E-07	2.30E-05	3.32E-07
TMEM213_ 81931_AT	APOBEC3F	HOXB1	0.006931404	1.98E-25	-0.000466925	1.64E-12
TMEM213_ 81931_AT	APOBEC3F	IKZF1	4.37E-13	5.84E-08	6.49E-07	8.94E-09
TMEM213_ 81931_AT	APOBEC3F	IRF1	7.22E-13	1.03E-09	2.76E-07	2.14E-09
TMEM213_ 81931_AT	APOBEC3F	IRF7	4.05E-12	1.85E-11	5.57E-07	1.21E-09
TMEM213_ 81931_AT	APOBEC3F	IRX3	3.78E-12	4.90E-12	3.65E-07	4.72E-08
TMEM213_ 81931_AT	APOBEC3F	LBX2	1.85E-14	5.91E-11	2.35E-05	2.53E-10
TMEM213_ 81931_AT	APOBEC3F	POU2F2	8.02E-14	6.41E-11	1.66E-06	5.55E-12
TMEM213_ 81931_AT	APOBEC3F	PPARA	0.002855855	1.26E-16	-5.97E-07	1.27E-09
TMEM213_ 81931_AT	APOBEC3F	RHOXF1	1.26E-13	3.75E-06	3.90E-05	4.52E-08
TMEM213_ 81931_AT	APOBEC3F	SNAI3	1.46E-16	1.25E-10	1.44E-05	1.39E-11
TMEM213_ 81931_AT	APOBEC3F	SPI1	7.76E-12	2.37E-12	6.03E-07	3.40E-09
TMEM213_ 81931_AT	APOBEC3F	TBX21	7.87E-13	1.40E-11	7.25E-06	2.33E-10
TMEM213_ 81931_AT	APOBEC3F	TFAP2C	0.000465849	6.82E-14	-2.08E-06	6.56E-08
TMEM213_ 81931_AT	APOBEC3F	TFCP2L1	0.000534015	0.000248142	2.04E-07	2.44E-11
TMEM213_ 81931_AT	APOBEC3F	VENTX	1.62E-16	1.70E-13	1.04E-05	3.90E-12
TMEM213_ 81931_AT	APOBEC3F	ZNF296	4.38E-11	1.91E-06	5.18E-06	3.10E-07
TMEM213_ 81931_AT	APOBEC3F	ZNF395	4.62E-14	8.23E-11	5.91E-08	6.25E-09
TMEM213_ 81931_AT	APOBEC3F	ZNF469	3.84E-13	1.68E-09	3.23E-06	1.12E-07
TMEM213_ 81931_AT	APOBEC3F	ZNF581	1.03E-13	5.29E-06	6.34E-07	5.37E-08
TMEM213_ 81931_AT	APOBEC3G	ANKZF1	2.49E-18	6.49E-14	1.80E-07	2.09E-12
TMEM213_ 81931_AT	APOBEC3G	E2F2	1.55E-13	2.58E-06	1.58E-06	7.69E-08
TMEM213_ 81931_AT	APOBEC3G	ESRRB	1.15E-13	0.000279698	6.10E-06	8.36E-10
TMEM213_ 81931_AT	APOBEC3G	ETV7	2.87E-14	1.56E-09	5.52E-07	2.90E-12
TMEM213_ 81931_AT	APOBEC3G	FLI1	9.36E-14	1.32E-10	2.38E-07	5.09E-09
TMEM213_ 81931_AT	APOBEC3G	HOXB1	0.00059859	7.26E-26	-0.000172544	4.42E-11
TMEM213_ 81931_AT	APOBEC3G	IRF7	1.88E-12	6.48E-10	1.68E-07	7.52E-08
TMEM213_ 81931_AT	APOBEC3G	IRF8	8.03E-13	2.65E-06	1.63E-07	1.88E-07
TMEM213_ 81931_AT	APOBEC3G	PLAGL1	3.84E-17	1.68E-12	1.96E-07	1.50E-10
TMEM213_ 81931_AT	APOBEC3G	POU2F2	4.60E-15	8.09E-09	4.42E-07	4.14E-11
TMEM213_ 81931_AT	APOBEC3G	PRDM1	5.01E-17	9.20E-11	2.23E-07	1.37E-11
TMEM213_ 81931_AT	APOBEC3G	RUNX3	3.58E-14	3.18E-08	1.82E-07	1.86E-10
TMEM213_ 81931_AT	APOBEC3G	SPI1	8.63E-10	2.78E-09	1.03E-07	3.57E-08
TMEM213_ 81931_AT	APOBEC3G	TBX21	7.53E-17	1.18E-12	2.25E-06	1.86E-13
TMEM213_ 81931_AT	APOBEC3G	TET3	1.89E-18	2.07E-14	4.73E-07	3.04E-13
TMEM213_ 81931_AT	APOBEC3G	TFAP2C	8.55E-05	6.99E-18	-1.13E-06	5.47E-12
TMEM213_ 81931_AT	APOBEC3G	ZNF692	2.86E-14	9.67E-09	2.03E-07	4.39E-08
TMEM213_ 81931_AT	APOBEC3G	ZNF789	2.23E-17	6.51E-11	1.07E-06	1.12E-10
TMEM213_ 81931_AT	APOBEC3G	ZNF831	8.17E-18	0.01981596	9.65E-07	2.69E-08
TMEM213_ 81931_AT	APOBEC3H	AKNA	1.19E-10	0.001628241	1.52E-06	2.71E-08
TMEM213_ 81931_AT	APOBEC3H	ANKZF1	1.23E-11	2.25E-10	2.45E-06	1.38E-09
TMEM213_ 81931_AT	APOBEC3H	ESRRB	2.79E-11	7.47E-05	0.000123151	1.52E-10
TMEM213_ 81931_AT	APOBEC3H	ETV7	1.04E-07	1.40E-08	7.35E-06	1.50E-07
TMEM213_ 81931_AT	APOBEC3H	HOXB1	0.02110057	9.22E-31	-0.001882415	9.25E-13
TMEM213_ 81931_AT	APOBEC3H	IKZF1	1.83E-09	1.78E-05	2.54E-06	1.01E-07
TMEM213_ 81931_AT	APOBEC3H	IRF1	1.11E-08	1.78E-06	9.54E-07	1.21E-07
TMEM213_ 81931_AT	APOBEC3H	LYL1	4.64E-11	1.19E-06	1.35E-05	4.08E-08
TMEM213_ 81931_AT	APOBEC3H	POU2F2	3.63E-12	1.03E-09	8.87E-06	3.15E-11
TMEM213_ 81931_AT	APOBEC3H	RUNX2	2.89E-11	8.28E-09	6.37E-06	2.01E-08
TMEM213_ 81931_AT	APOBEC3H	SP140	2.36E-10	4.85E-06	9.80E-06	6.78E-09
TMEM213_ 81931_AT	APOBEC3H	STAT4	7.73E-09	7.66E-11	1.40E-05	6.67E-11
TMEM213_ 81931_AT	APOBEC3H	TBX19	1.97E-10	2.37E-12	1.89E-05	2.35E-09
TMEM213_ 81931_AT	APOBEC3H	TBX21	3.13E-10	1.69E-10	2.87E-05	8.52E-11
TMEM213_ 81931_AT	APOBEC3H	TET3	8.59E-11	1.33E-09	5.27E-06	2.09E-08
TMEM213_ 81931_AT	APOBEC3H	TFAP2C	0.003622393	1.56E-16	-5.71E-06	1.66E-08
TMEM213_ 81931_AT	APOBEC3H	ZNF789	4.13E-10	6.39E-07	1.22E-05	1.38E-07
TMEM213_ 81931_AT	APOBEC3H	ZNF831	2.13E-10	0.001116823	1.43E-05	1.29E-07
TMEM213_ 81931_AT	BLM	ESRRB	0.000449165	0.006807531	5.96E-05	3.39E-08
TMEM213_ 81931_AT	BLM	STAT4	3.55E-06	4.25E-12	1.02E-05	4.49E-08
TMEM213_ 81931_AT	BOLL	SIX4	0.000478025	0.0276158	0.000831566	1.58E-07
TMEM213_ 81931_AT	BRSK1	BCL11A	4.08E-10	4.43E-08	1.38E-05	1.75E-08
TMEM213_ 81931_AT	BRSK1	FOXS1	1.50E-08	1.73E-06	3.70E-06	2.36E-09
TMEM213_ 81931_AT	BRSK1	HLX	2.59E-08	6.27E-10	1.62E-06	5.38E-09
TMEM213_ 81931_AT	BRSK1	HOXB1	0.03785929	5.99E-29	-0.001333388	1.41E-11
TMEM213_ 81931_AT	BRSK1	IRF7	1.95E-09	1.52E-12	2.05E-06	1.20E-08
TMEM213_ 81931_AT	BRSK1	MESP1	7.63E-09	5.19E-10	1.56E-05	1.23E-08
TMEM213_ 81931_AT	BRSK1	NR1H3	9.59E-10	4.22E-08	1.45E-06	9.03E-08
TMEM213_ 81931_AT	BRSK1	POU2F2	6.34E-07	1.24E-07	3.53E-06	2.35E-07
TMEM213_ 81931_AT	BRSK1	ZIM2	0.01977449	3.33E-09	-0.000487699	5.75E-08
TMEM213_ 81931_AT	BRSK1	ZNF296	2.60E-09	7.59E-08	1.77E-05	3.56E-09
TMEM213_ 81931_AT	BRSK1	ZNF581	1.39E-09	3.35E-05	1.81E-06	1.13E-07
TMEM213_ 81931_AT	C2orf15	ANKZF1	2.29E-21	0.003003118	-3.25E-06	5.90E-11
TMEM213_ 81931_AT	C2orf15	CEBPA	3.40E-22	0.006514481	-4.23E-06	1.45E-09
TMEM213_ 81931_AT	C2orf15	DMRT2	4.33E-07	1.75E-25	-4.50E-07	2.79E-07
TMEM213_ 81931_AT	C2orf15	FOXD4L1	1.79E-20	9.73E-05	-0.000287315	4.04E-09
TMEM213_ 81931_AT	C2orf15	FOXH1	5.92E-22	9.86E-07	-0.000356734	3.29E-10
TMEM213_ 81931_AT	C2orf15	GLIS1	2.11E-18	0.02623946	-1.14E-05	1.62E-09
TMEM213_ 81931_AT	C2orf15	HMX2	3.27E-09	9.72E-05	0.001305695	5.99E-09
TMEM213_ 81931_AT	C2orf15	LYL1	1.35E-21	5.09E-05	-2.13E-05	2.31E-10
TMEM213_ 81931_AT	C2orf15	NR1H3	1.07E-16	0.001702744	-4.41E-06	1.17E-08
TMEM213_ 81931_AT	C2orf15	PBX4	8.98E-22	0.000497879	-6.55E-05	6.84E-10
TMEM213_ 81931_AT	C2orf15	POU2F2	1.43E-19	0.007411554	-1.33E-05	3.76E-08
TMEM213_ 81931_AT	C2orf15	ZNF296	1.50E-19	0.000121364	-6.08E-05	5.49E-08
TMEM213_ 81931_AT	CCNL2	ARID5A	6.74E-06	4.12E-11	3.08E-08	2.53E-07
TMEM213_ 81931_AT	CCNL2	POU2F2	1.81E-07	4.83E-10	1.10E-07	1.62E-09
TMEM213_ 81931_AT	CCNL2	TBX19	0.000234406	2.82E-12	1.99E-07	1.18E-07
TMEM213_ 81931_AT	CCNL2	TBX21	7.77E-06	4.67E-10	3.20E-07	2.89E-07
TMEM213_ 81931_AT	CCNL2	ZNF844	5.33E-05	1.68E-38	-1.84E-07	9.87E-08
TMEM213_ 81931_AT	CELF4	GLIS1	0.02789475	4.90E-15	3.05E-06	1.21E-07
TMEM213_ 81931_AT	CELF6	ESRRG	0.001098498	1.29E-27	-8.53E-07	7.47E-11
TMEM213_ 81931_AT	CELF6	POU2F2	0.000224177	6.90E-09	1.70E-06	1.44E-07
TMEM213_ 81931_AT	CNP	DLX5	5.24E-11	9.04E-10	9.97E-07	3.68E-08
TMEM213_ 81931_AT	CNP	ETV4	0.005418929	1.43E-10	-6.16E-07	2.08E-08
TMEM213_ 81931_AT	CNP	FOXL1	4.49E-12	2.87E-09	7.84E-07	2.43E-07
TMEM213_ 81931_AT	CNP	HEYL	1.47E-13	5.60E-10	4.42E-08	1.03E-09
TMEM213_ 81931_AT	CNP	HOXB9	0.001319654	6.05E-21	-1.31E-07	2.18E-07
TMEM213_ 81931_AT	CNP	LYL1	2.27E-17	6.38E-14	9.78E-07	1.09E-13
TMEM213_ 81931_AT	CNP	SIX4	0.02481338	1.80E-19	-4.98E-07	8.43E-11
TMEM213_ 81931_AT	CNP	TFAP2C	0.002282425	7.50E-14	-2.72E-07	2.77E-07
TMEM213_ 81931_AT	CORO1A	ANKZF1	1.63E-13	1.08E-10	5.93E-08	1.90E-09
TMEM213_ 81931_AT	CORO1A	ARID5A	9.57E-14	6.39E-12	7.07E-08	8.02E-11
TMEM213_ 81931_AT	CORO1A	E2F2	1.48E-13	1.94E-07	7.25E-07	1.85E-09
TMEM213_ 81931_AT	CORO1A	ESRRB	1.88E-13	0.02092836	2.45E-06	2.03E-10
TMEM213_ 81931_AT	CORO1A	ETV7	2.67E-11	3.59E-08	2.04E-07	1.96E-10
TMEM213_ 81931_AT	CORO1A	FOXD4L1	1.65E-12	4.00E-06	3.41E-06	1.84E-07
TMEM213_ 81931_AT	CORO1A	HOXB1	0.002382119	7.48E-29	-5.02E-05	1.58E-12
TMEM213_ 81931_AT	CORO1A	HOXD8	0.01221467	9.99E-12	-1.25E-07	1.42E-08
TMEM213_ 81931_AT	CORO1A	IRF1	3.42E-13	4.23E-06	2.69E-08	9.08E-11
TMEM213_ 81931_AT	CORO1A	IRF7	3.80E-12	6.19E-11	7.37E-08	4.35E-09
TMEM213_ 81931_AT	CORO1A	MXD3	5.97E-14	2.11E-09	1.89E-07	1.18E-09
TMEM213_ 81931_AT	CORO1A	NHLH1	4.05E-13	1.20E-06	4.54E-06	4.46E-08
TMEM213_ 81931_AT	CORO1A	PBX4	2.25E-11	1.13E-07	7.07E-07	1.22E-07
TMEM213_ 81931_AT	CORO1A	PLAGL1	3.99E-12	1.29E-08	4.45E-08	3.41E-07
TMEM213_ 81931_AT	CORO1A	POU2F2	8.10E-10	2.68E-06	1.41E-07	4.16E-09
TMEM213_ 81931_AT	CORO1A	RUNX2	5.58E-12	3.50E-08	1.61E-07	3.51E-07
TMEM213_ 81931_AT	CORO1A	RUNX3	2.49E-11	2.47E-05	6.21E-08	9.49E-10
TMEM213_ 81931_AT	CORO1A	SP140	3.72E-12	0.001298817	2.18E-07	1.48E-07
TMEM213_ 81931_AT	CORO1A	SPI1	0.000345265	1.22E-06	3.39E-08	3.20E-07
TMEM213_ 81931_AT	CORO1A	STAT4	9.78E-14	2.69E-12	3.97E-07	3.80E-14
TMEM213_ 81931_AT	CORO1A	TBX21	1.41E-14	3.55E-11	9.03E-07	1.65E-13
TMEM213_ 81931_AT	CORO1A	ZNF692	6.68E-12	1.68E-07	6.70E-08	1.95E-07
TMEM213_ 81931_AT	CORO1A	ZNF789	1.84E-13	2.07E-08	3.59E-07	1.28E-08
TMEM213_ 81931_AT	CPEB3	ESRRB	5.63E-29	9.64E-11	-2.18E-06	2.02E-07
TMEM213_ 81931_AT	CPEB3	HMX2	6.54E-34	3.39E-06	0.000175663	3.31E-09
TMEM213_ 81931_AT	CPEB3	LEF1	7.55E-12	0.000204804	6.46E-07	1.32E-08
TMEM213_ 81931_AT	CPEB3	SIM1	1.11E-12	2.18E-17	-5.31E-07	1.18E-07
TMEM213_ 81931_AT	CPEB4	BATF3	7.87E-33	9.79E-05	-8.05E-07	6.27E-08
TMEM213_ 81931_AT	CPEB4	FOXD4L1	2.23E-35	1.63E-07	-6.90E-06	1.85E-09
TMEM213_ 81931_AT	CPEB4	FOXL1	2.27E-36	0.001105235	-4.24E-07	4.38E-10
TMEM213_ 81931_AT	CPEB4	HEYL	3.85E-35	7.84E-09	-3.10E-08	1.58E-09
TMEM213_ 81931_AT	CPEB4	LBX2	1.72E-36	4.29E-06	-3.30E-06	1.46E-09
TMEM213_ 81931_AT	CPEB4	LYL1	7.61E-37	7.99E-06	-3.27E-07	1.02E-07
TMEM213_ 81931_AT	CPEB4	MESP1	8.14E-37	0.00011148	-1.07E-06	8.24E-10
TMEM213_ 81931_AT	CPEB4	MSX1	2.01E-28	0.000253954	-6.21E-07	1.90E-07
TMEM213_ 81931_AT	CPEB4	TFCP2L1	5.50E-22	6.99E-24	-7.04E-09	5.69E-11
TMEM213_ 81931_AT	CSDA	HOXB1	1.60E-06	4.45E-21	-2.61E-05	2.80E-10
TMEM213_ 81931_AT	CSDA	HOXB9	0.003571479	1.19E-25	-5.58E-08	7.79E-11
TMEM213_ 81931_AT	CSDA	KLF8	1.54E-16	1.25E-09	4.76E-08	6.70E-09
TMEM213_ 81931_AT	CSDA	MXI1	2.32E-13	1.57E-08	1.29E-08	1.84E-07
TMEM213_ 81931_AT	CSDA	PLAG1	0.001049633	1.08E-23	-1.65E-07	3.45E-08
TMEM213_ 81931_AT	CSDA	SIX1	0.000116785	4.04E-14	-1.26E-07	1.25E-08
TMEM213_ 81931_AT	CSDA	SIX4	2.09E-05	6.31E-24	-1.62E-07	2.05E-14
TMEM213_ 81931_AT	CSDA	TBX19	6.78E-14	6.00E-11	1.77E-07	6.08E-08
TMEM213_ 81931_AT	CSDA	TET3	1.65E-13	1.17E-10	7.01E-08	3.55E-08
TMEM213_ 81931_AT	CSDA	TFAP2C	5.11E-07	2.27E-13	-1.43E-07	8.16E-08
TMEM213_ 81931_AT	DARS	CASZ1	0.001693531	2.01E-19	-2.24E-07	5.54E-08
TMEM213_ 81931_AT	DARS	CREB5	3.47E-14	1.57E-11	5.35E-08	1.36E-11
TMEM213_ 81931_AT	DARS	ETS1	3.49E-11	8.87E-08	7.73E-09	4.24E-08
TMEM213_ 81931_AT	DARS	FLI1	1.79E-13	2.00E-12	6.59E-08	2.20E-10
TMEM213_ 81931_AT	DARS	FOXJ3	6.75E-12	2.52E-08	1.10E-08	9.69E-09
TMEM213_ 81931_AT	DARS	HOXA4	6.65E-08	1.69E-12	9.93E-08	5.31E-08
TMEM213_ 81931_AT	DARS	MEF2C	1.72E-12	3.48E-09	2.20E-08	1.68E-09
TMEM213_ 81931_AT	DARS	MXI1	4.29E-10	1.28E-07	2.25E-08	1.81E-08
TMEM213_ 81931_AT	DARS	NFE2L3	9.40E-12	5.27E-14	3.29E-08	1.65E-08
TMEM213_ 81931_AT	DARS	TCF4	1.70E-11	1.15E-07	1.65E-08	3.11E-08
TMEM213_ 81931_AT	DARS	TET3	1.14E-12	2.67E-12	1.30E-07	1.12E-08
TMEM213_ 81931_AT	DAZL	CASZ1	0.01219011	4.48E-21	0.000222551	1.78E-07
TMEM213_ 81931_AT	DAZL	ETV4	1.16E-05	8.55E-08	-6.42E-05	1.54E-08
TMEM213_ 81931_AT	DAZL	GRHL2	0.02103951	7.24E-34	0.00041779	1.77E-09
TMEM213_ 81931_AT	DAZL	OVOL1	0.01560422	3.84E-18	0.000500995	1.19E-09
TMEM213_ 81931_AT	DAZL	PEG3	2.08E-06	2.47E-06	0.000543479	2.91E-10
TMEM213_ 81931_AT	DAZL	PLAG1	1.79E-05	5.77E-29	-0.000193869	5.29E-08
TMEM213_ 81931_AT	DAZL	SIM1	0.01668707	1.10E-33	0.000168957	5.22E-08
TMEM213_ 81931_AT	DAZL	SIX1	5.45E-05	1.97E-11	-7.11E-05	3.28E-08
TMEM213_ 81931_AT	DAZL	SIX4	0.000427473	5.49E-22	-5.94E-05	1.62E-10
TMEM213_ 81931_AT	DAZL	TFCP2L1	0.0253027	1.23E-39	1.05E-05	9.97E-08
TMEM213_ 81931_AT	DAZL	ZNF750	0.01525168	7.98E-12	0.002597527	2.35E-07
TMEM213_ 81931_AT	DCN	ESRRB	0.01710562	1.79E-08	6.67E-07	1.43E-08
TMEM213_ 81931_AT	DDX41	ETV7	2.02E-13	1.29E-10	2.44E-07	1.31E-07
TMEM213_ 81931_AT	DDX41	HOXA4	2.14E-13	1.81E-14	1.28E-07	3.98E-09
TMEM213_ 81931_AT	DDX41	HOXD8	0.03447192	2.32E-11	-1.29E-07	6.81E-08
TMEM213_ 81931_AT	DDX41	MSX1	1.60E-14	6.45E-11	5.22E-07	6.58E-08
TMEM213_ 81931_AT	DDX41	STAT4	3.40E-13	1.36E-10	3.99E-07	2.03E-07
TMEM213_ 81931_AT	DDX41	TBX21	1.15E-13	2.51E-10	8.77E-07	2.45E-07
TMEM213_ 81931_AT	DDX41	TFAP2C	5.03E-05	2.68E-18	-3.53E-07	3.64E-12
TMEM213_ 81931_AT	EEF1A2	LYL1	0.016824	2.87E-09	2.08E-07	5.15E-10
TMEM213_ 81931_AT	ELAVL3	HOXB1	0.03480012	8.25E-26	-0.003433664	1.03E-09
TMEM213_ 81931_AT	ENOX1	HELT	0.001620142	0.001570836	0.003979183	3.43E-08
TMEM213_ 81931_AT	ESRP1	EHF	6.75E-37	4.12E-08	-6.82E-07	6.13E-09
TMEM213_ 81931_AT	ESRP1	FOXI1	3.65E-21	6.21E-21	-3.22E-08	1.26E-11
TMEM213_ 81931_AT	ESRP1	NR3C2	2.23E-17	2.02E-29	-1.39E-07	1.49E-10
TMEM213_ 81931_AT	ESRP2	BHLHE41	1.52E-18	0.001307492	-1.01E-07	1.16E-08
TMEM213_ 81931_AT	ESRP2	CREB5	4.84E-21	5.89E-07	-3.61E-07	2.80E-10
TMEM213_ 81931_AT	ESRP2	FOXJ3	9.81E-18	1.35E-05	-7.77E-08	3.21E-07
TMEM213_ 81931_AT	ESRP2	GLIS1	2.39E-20	0.007364896	-1.08E-06	2.49E-10
TMEM213_ 81931_AT	ESRP2	RUNX1	1.81E-17	0.003994881	-1.59E-07	2.67E-07
TMEM213_ 81931_AT	ESRP2	TFCP2L1	0.007269992	1.49E-22	-2.57E-08	3.03E-07
TMEM213_ 81931_AT	ESRP2	TP73	9.68E-19	2.43E-06	-8.60E-06	1.03E-07
TMEM213_ 81931_AT	EXOSC5	SIM1	8.92E-07	0.001309615	1.21E-06	1.92E-08
TMEM213_ 81931_AT	F2	TFAP2C	0.00385391	4.18E-19	-9.83E-07	1.96E-13
TMEM213_ 81931_AT	GAPDH	ETV4	9.59E-09	1.90E-14	-9.86E-09	5.03E-12
TMEM213_ 81931_AT	GAPDH	HOXB9	0.000195859	8.38E-23	-2.76E-09	3.95E-09
TMEM213_ 81931_AT	GAPDH	SIX1	8.17E-05	3.45E-12	-7.65E-09	1.33E-07
TMEM213_ 81931_AT	GAPDH	SIX4	6.68E-08	6.90E-20	-1.15E-08	3.22E-12
TMEM213_ 81931_AT	GAPDH	TFAP2C	3.36E-10	1.07E-17	-3.35E-09	2.16E-09
TMEM213_ 81931_AT	GFI1	ESRRB	2.96E-05	4.32E-06	4.01E-05	1.21E-07
TMEM213_ 81931_AT	GFI1	POU2F2	0.02823062	1.49E-08	1.59E-06	2.38E-08
TMEM213_ 81931_AT	GFI1	STAT4	0.007383331	4.26E-12	3.59E-06	4.65E-08
TMEM213_ 81931_AT	GNB2L1	HOXB1	0.002478654	2.17E-16	-6.21E-06	6.45E-09
TMEM213_ 81931_AT	GNB2L1	LYL1	2.79E-18	5.73E-14	2.90E-08	4.87E-14
TMEM213_ 81931_AT	GNB2L1	TFAP2C	0.001189456	3.56E-13	-1.64E-08	1.68E-07
TMEM213_ 81931_AT	GTF3A	HOXA6	0.02072775	1.21E-07	-2.79E-06	2.17E-07
TMEM213_ 81931_AT	GTF3A	LYL1	4.10E-07	3.78E-12	1.80E-07	1.35E-12
TMEM213_ 81931_AT	GTF3A	MEF2C	0.02295544	0.000607445	-3.34E-08	1.08E-07
TMEM213_ 81931_AT	GTF3A	MXD3	0.000237131	3.65E-08	9.88E-08	3.23E-07
TMEM213_ 81931_AT	GTF3A	NR1H3	2.13E-10	2.59E-11	6.07E-08	4.01E-11
TMEM213_ 81931_AT	GTF3A	PEG3	3.94E-06	0.004153402	4.29E-07	3.01E-07
TMEM213_ 81931_AT	GTF3A	ZNF296	2.22E-05	1.33E-07	5.73E-07	2.40E-07
TMEM213_ 81931_AT	GTF3A	ZNF581	2.56E-09	4.81E-08	7.18E-08	4.38E-10
TMEM213_ 81931_AT	H1F0	CREB5	5.55E-12	3.88E-05	-5.15E-08	2.56E-09
TMEM213_ 81931_AT	H1F0	FOXD4L1	5.21E-12	2.83E-05	-5.80E-06	1.01E-09
TMEM213_ 81931_AT	H1F0	POU2F2	8.03E-11	3.42E-05	-3.28E-07	3.59E-08
TMEM213_ 81931_AT	H1F0	STAT4	5.35E-10	0.02792444	-4.33E-07	3.55E-08
TMEM213_ 81931_AT	H1F0	TBX22	0.02906667	1.97E-05	5.35E-05	3.94E-08
TMEM213_ 81931_AT	H1F0	ZNF44	1.18E-05	0.04823664	2.13E-07	3.38E-11
TMEM213_ 81931_AT	H1F0	ZNF582	0.02511626	0.003508168	7.60E-07	8.76E-08
TMEM213_ 81931_AT	IGF2BP2	PPARA	0.003042179	0.000579683	2.97E-07	4.76E-09
TMEM213_ 81931_AT	IGFALS	SIM1	0.03358057	2.01E-12	3.01E-05	7.83E-09
TMEM213_ 81931_AT	IGFALS	ZNF581	5.64E-05	3.77E-06	1.27E-05	8.91E-08
TMEM213_ 81931_AT	IGSF3	EHF	0.005064446	1.47E-13	-1.42E-07	3.24E-07
TMEM213_ 81931_AT	IGSF3	NR1H3	8.27E-13	0.01426645	-1.28E-07	3.53E-07
TMEM213_ 81931_AT	ISG20	AKNA	1.03E-14	6.43E-05	1.69E-07	1.01E-09
TMEM213_ 81931_AT	ISG20	ANKZF1	8.88E-19	2.91E-14	3.38E-07	4.43E-14
TMEM213_ 81931_AT	ISG20	ARID5A	2.10E-16	3.99E-13	3.77E-07	1.02E-13
TMEM213_ 81931_AT	ISG20	BATF	5.11E-12	7.38E-05	9.67E-07	5.24E-09
TMEM213_ 81931_AT	ISG20	BATF3	1.21E-13	1.85E-11	3.33E-06	2.05E-10
TMEM213_ 81931_AT	ISG20	DMRT2	5.79E-06	2.64E-10	4.47E-07	8.16E-08
TMEM213_ 81931_AT	ISG20	E2F2	1.75E-12	1.96E-06	2.81E-06	1.10E-07
TMEM213_ 81931_AT	ISG20	ESRRB	2.40E-14	0.001038685	7.67E-06	3.79E-11
TMEM213_ 81931_AT	ISG20	ETV4	0.000364948	4.54E-10	-1.58E-06	1.89E-07
TMEM213_ 81931_AT	ISG20	ETV7	6.39E-12	7.78E-10	9.15E-07	2.49E-08
TMEM213_ 81931_AT	ISG20	FOXD4L6	1.89E-17	7.38E-09	9.22E-05	1.15E-11
TMEM213_ 81931_AT	ISG20	HLX	8.73E-13	1.46E-09	4.58E-07	1.96E-07
TMEM213_ 81931_AT	ISG20	HOXB1	7.67E-06	7.50E-29	-0.000144979	3.71E-11
TMEM213_ 81931_AT	ISG20	IRF7	4.39E-10	5.52E-08	2.13E-07	4.99E-08
TMEM213_ 81931_AT	ISG20	LBX2	1.52E-12	3.63E-08	9.13E-06	1.14E-07
TMEM213_ 81931_AT	ISG20	NHLH1	4.72E-17	1.11E-08	2.70E-05	1.26E-11
TMEM213_ 81931_AT	ISG20	POU2F2	6.69E-11	4.57E-05	3.28E-07	2.35E-08
TMEM213_ 81931_AT	ISG20	SIX4	0.000675849	2.43E-20	-1.88E-06	4.41E-10
TMEM213_ 81931_AT	ISG20	SNAI3	2.75E-12	0.000743785	3.54E-06	2.29E-07
TMEM213_ 81931_AT	ISG20	SP140	5.66E-13	0.000280932	7.82E-07	5.53E-08
TMEM213_ 81931_AT	ISG20	SPI1	2.00E-10	8.04E-11	2.17E-07	2.76E-08
TMEM213_ 81931_AT	ISG20	STAT4	7.18E-14	8.45E-11	1.42E-06	2.73E-12
TMEM213_ 81931_AT	ISG20	TBX19	9.61E-18	3.43E-17	2.89E-06	1.08E-13
TMEM213_ 81931_AT	ISG20	TBX21	1.70E-14	3.16E-11	3.45E-06	5.58E-11
TMEM213_ 81931_AT	ISG20	TET3	1.62E-13	1.15E-11	7.85E-07	2.76E-09
TMEM213_ 81931_AT	ISG20	ZNF276	1.22E-16	5.32E-06	4.20E-07	7.73E-11
TMEM213_ 81931_AT	ISG20	ZNF296	3.10E-14	1.33E-07	4.15E-06	8.83E-09
TMEM213_ 81931_AT	ISG20	ZNF683	2.75E-11	3.61E-08	1.54E-06	1.53E-07
TMEM213_ 81931_AT	ISG20	ZNF831	1.12E-13	0.000118972	1.64E-06	6.16E-08
TMEM213_ 81931_AT	KIF21B	AKNA	5.48E-06	0.003718823	2.61E-07	1.98E-07
TMEM213_ 81931_AT	KIF21B	ANKZF1	9.34E-09	2.45E-10	4.02E-07	1.32E-08
TMEM213_ 81931_AT	KIF21B	ARID5A	4.20E-08	8.60E-12	5.06E-07	2.18E-08
TMEM213_ 81931_AT	KIF21B	BATF	4.50E-06	5.03E-09	2.21E-06	3.31E-09
TMEM213_ 81931_AT	KIF21B	ETV7	5.79E-08	1.71E-12	1.57E-06	1.40E-09
TMEM213_ 81931_AT	KIF21B	IRF1	3.54E-07	1.30E-09	1.76E-07	8.78E-09
TMEM213_ 81931_AT	KIF21B	PBX4	9.15E-08	3.87E-09	5.93E-06	7.98E-08
TMEM213_ 81931_AT	KIF21B	POU2F2	0.000105715	1.18E-08	1.04E-06	1.91E-09
TMEM213_ 81931_AT	KIF21B	RUNX3	6.04E-06	1.26E-08	4.66E-07	6.82E-08
TMEM213_ 81931_AT	KIF21B	SCML4	8.16E-06	0.000115184	4.02E-06	1.31E-07
TMEM213_ 81931_AT	KIF21B	SPI1	1.63E-05	6.62E-13	4.35E-07	6.80E-08
TMEM213_ 81931_AT	KIF21B	TBX19	1.46E-07	3.65E-12	3.18E-06	1.19E-07
TMEM213_ 81931_AT	KIF21B	TBX21	3.49E-07	3.74E-12	5.61E-06	1.68E-10
TMEM213_ 81931_AT	KIF21B	ZNF683	2.20E-05	3.43E-09	2.58E-06	1.56E-07
TMEM213_ 81931_AT	LARS2	EN2	1.28E-44	5.16E-08	-8.67E-06	3.05E-08
TMEM213_ 81931_AT	LARS2	ESRRB	7.56E-31	9.84E-11	-1.45E-06	2.11E-09
TMEM213_ 81931_AT	LARS2	FOXC1	2.76E-43	0.002839749	-2.39E-07	1.86E-07
TMEM213_ 81931_AT	LARS2	FOXD4L1	3.98E-42	1.81E-07	-3.50E-05	1.29E-08
TMEM213_ 81931_AT	LARS2	PEG3	1.28E-40	2.30E-11	-4.26E-07	2.52E-08
TMEM213_ 81931_AT	LARS2	TFCP2L1	2.59E-11	1.18E-19	-2.36E-08	1.99E-11
TMEM213_ 81931_AT	LARS2	VENTX	9.11E-38	4.31E-05	-6.92E-06	1.80E-07
TMEM213_ 81931_AT	LINGO1	ESRRB	1.54E-09	4.08E-05	5.62E-06	5.85E-08
TMEM213_ 81931_AT	LINGO1	HOXB1	0.002589901	6.07E-24	-0.000124028	3.82E-08
TMEM213_ 81931_AT	LINGO1	POU2F2	1.57E-12	2.96E-09	8.70E-07	2.95E-08
TMEM213_ 81931_AT	LRRC4B	ESRRB	5.57E-05	0.002003405	3.42E-05	2.12E-08
TMEM213_ 81931_AT	LRRN2	ARID5A	2.14E-24	0.01310385	-2.14E-07	9.99E-10
TMEM213_ 81931_AT	LRRN2	BATF3	1.51E-28	0.01462709	-1.51E-06	1.66E-10
TMEM213_ 81931_AT	LRRN2	CEBPB	2.01E-23	7.47E-05	-7.21E-08	5.12E-08
TMEM213_ 81931_AT	LRRN2	FOXA3	5.52E-25	2.87E-12	-1.03E-06	2.51E-10
TMEM213_ 81931_AT	LRRN2	FOXN1	4.09E-29	0.0201248	-4.98E-05	1.05E-09
TMEM213_ 81931_AT	LRRN2	HES4	9.17E-27	0.03929268	-5.18E-07	2.71E-08
TMEM213_ 81931_AT	LRRN2	HOXB5	1.24E-19	1.63E-12	-3.74E-07	8.37E-09
TMEM213_ 81931_AT	LRRN2	HSF4	1.30E-28	0.04523821	-1.38E-08	2.34E-07
TMEM213_ 81931_AT	LRRN2	IRF7	6.02E-23	0.004714656	-2.09E-07	1.55E-07
TMEM213_ 81931_AT	LRRN2	MEIS3	6.31E-28	0.001279667	-2.85E-07	1.88E-07
TMEM213_ 81931_AT	LRRN2	NFE2L3	6.40E-27	0.000755152	-1.51E-07	3.46E-10
TMEM213_ 81931_AT	LRRN2	RARA	9.83E-24	2.57E-06	-5.04E-08	1.41E-07
TMEM213_ 81931_AT	LRRN2	RBCK1	1.72E-27	2.85E-06	-1.83E-08	6.48E-08
TMEM213_ 81931_AT	LRRN2	RUNX1	1.70E-27	0.01694381	-5.27E-08	4.61E-09
TMEM213_ 81931_AT	LRRN2	SOX11	1.32E-26	0.02426954	-8.96E-07	8.68E-08
TMEM213_ 81931_AT	LRRN2	TBX19	2.56E-27	0.01545507	-1.50E-06	7.30E-11
TMEM213_ 81931_AT	LRRN2	ZNF692	9.29E-27	0.03517958	-1.06E-07	8.11E-08
TMEM213_ 81931_AT	LRRN2	ZNF90	7.42E-19	0.03229718	-8.13E-07	6.86E-08
TMEM213_ 81931_AT	MAP3K9	DLX5	2.04E-16	0.0121005	-2.11E-05	4.84E-13
TMEM213_ 81931_AT	MAP3K9	FOXC1	3.72E-13	0.000114428	-3.05E-06	1.12E-09
TMEM213_ 81931_AT	MAP3K9	FOXD4	2.20E-16	0.002105257	-0.000103534	3.07E-13
TMEM213_ 81931_AT	MAP3K9	HELT	0.003248766	1.35E-05	0.004549097	1.11E-07
TMEM213_ 81931_AT	MAP3K9	HEY1	0.002344271	0.02996822	3.43E-06	4.06E-08
TMEM213_ 81931_AT	MAP3K9	HLX	1.90E-16	0.01488157	-3.93E-06	1.79E-13
TMEM213_ 81931_AT	MAP3K9	HMGA2	1.12E-16	5.27E-11	-2.96E-06	4.04E-13
TMEM213_ 81931_AT	MAP3K9	HOXA11	2.42E-11	8.52E-05	-9.33E-06	1.54E-08
TMEM213_ 81931_AT	MAP3K9	HOXA13	9.41E-11	5.62E-06	-1.22E-05	3.28E-07
TMEM213_ 81931_AT	MAP3K9	LEF1	0.00030314	2.29E-08	3.63E-06	6.00E-16
TMEM213_ 81931_AT	MAP3K9	LHX2	2.98E-13	8.44E-08	-1.84E-05	8.98E-10
TMEM213_ 81931_AT	MAP3K9	MAFA	2.16E-09	5.28E-22	-0.000348432	7.44E-09
TMEM213_ 81931_AT	MAP3K9	NKX6-1	3.53E-07	1.53E-10	-8.81E-06	1.84E-07
TMEM213_ 81931_AT	MAP3K9	NR1H3	0.001192096	1.32E-09	2.74E-06	3.87E-11
TMEM213_ 81931_AT	MAP3K9	PLAG1	3.55E-09	4.51E-28	-5.47E-06	3.64E-10
TMEM213_ 81931_AT	MAP3K9	PROX1	5.32E-12	2.06E-09	-2.35E-05	7.07E-09
TMEM213_ 81931_AT	MAP3K9	PRRX1	3.13E-18	0.000978849	-1.35E-06	2.80E-14
TMEM213_ 81931_AT	MAP3K9	RFX8	6.48E-11	0.000419106	-3.71E-05	2.01E-07
TMEM213_ 81931_AT	MAP3K9	SIM2	1.72E-16	4.67E-09	-1.20E-05	2.27E-13
TMEM213_ 81931_AT	MAP3K9	SIX1	7.18E-14	5.71E-13	-3.73E-06	2.81E-13
TMEM213_ 81931_AT	MAP3K9	SIX4	5.44E-11	1.31E-14	-2.99E-06	3.98E-13
TMEM213_ 81931_AT	MAP3K9	TBX22	0.04221437	7.73E-05	0.001534632	1.51E-11
TMEM213_ 81931_AT	MAP3K9	TBX3	0.002131901	0.02558953	5.51E-06	1.03E-08
TMEM213_ 81931_AT	MAP3K9	ZGLP1	1.08E-16	0.000153301	-3.67E-05	3.38E-13
TMEM213_ 81931_AT	MAP3K9	ZNF276	0.000494514	1.21E-06	4.36E-06	7.79E-08
TMEM213_ 81931_AT	MAP3K9	ZNF474	1.26E-16	2.52E-05	-8.23E-05	6.00E-13
TMEM213_ 81931_AT	MAP3K9	ZNF688	0.000308652	2.67E-09	8.71E-06	9.65E-12
TMEM213_ 81931_AT	MAP3K9	ZNF789	2.20E-10	0.01136796	-1.95E-05	7.52E-08
TMEM213_ 81931_AT	MAPK15	ARID5A	1.04E-08	3.95E-12	4.43E-07	1.91E-08
TMEM213_ 81931_AT	MAPK15	HES4	1.56E-06	4.87E-09	1.03E-06	2.35E-07
TMEM213_ 81931_AT	MAPK15	IRF7	2.20E-07	1.54E-10	4.03E-07	1.60E-07
TMEM213_ 81931_AT	MAPK15	LYL1	1.78E-11	2.68E-09	2.78E-06	6.23E-10
TMEM213_ 81931_AT	MAPK15	ZNF844	0.000721037	5.93E-45	-1.70E-06	5.18E-08
TMEM213_ 81931_AT	MAZ	ANKZF1	6.76E-18	2.04E-11	6.34E-08	9.25E-11
TMEM213_ 81931_AT	MAZ	ETV4	6.27E-06	8.28E-12	-3.33E-07	2.05E-09
TMEM213_ 81931_AT	MAZ	FOXD4L1	8.79E-21	1.90E-09	5.05E-06	2.49E-11
TMEM213_ 81931_AT	MAZ	HOXB1	2.15E-09	1.23E-19	-2.73E-05	9.61E-08
TMEM213_ 81931_AT	MAZ	LBX2	4.11E-17	1.60E-08	1.65E-06	1.03E-09
TMEM213_ 81931_AT	MAZ	MSX1	2.67E-18	1.06E-11	5.16E-07	1.51E-10
TMEM213_ 81931_AT	MAZ	NHLH1	1.82E-19	1.43E-08	4.72E-06	2.54E-10
TMEM213_ 81931_AT	MAZ	PPARA	0.0350263	2.02E-12	-6.19E-08	4.07E-08
TMEM213_ 81931_AT	MAZ	RARA	2.82E-13	3.85E-12	3.78E-08	3.85E-08
TMEM213_ 81931_AT	MAZ	SIX1	3.95E-05	4.16E-13	-3.41E-07	8.66E-09
TMEM213_ 81931_AT	MAZ	SIX4	9.05E-07	1.36E-18	-3.34E-07	6.51E-11
TMEM213_ 81931_AT	MECOM	CREB5	2.23E-39	8.11E-05	-5.58E-08	1.12E-07
TMEM213_ 81931_AT	MECOM	ESRRB	3.63E-40	2.33E-13	-2.06E-07	4.23E-13
TMEM213_ 81931_AT	MECOM	LEF1	2.50E-12	5.38E-05	9.11E-08	2.14E-09
TMEM213_ 81931_AT	MECOM	ZHX3	4.64E-28	0.000389637	-3.22E-08	9.26E-08
TMEM213_ 81931_AT	MEX3B	ESRRB	8.36E-05	0.00222246	4.15E-05	1.11E-07
TMEM213_ 81931_AT	MEX3B	TBX19	1.29E-08	1.30E-13	8.23E-06	1.29E-08
TMEM213_ 81931_AT	MEX3B	TFCP2L1	0.009446585	3.42E-12	4.27E-07	3.81E-08
TMEM213_ 81931_AT	MOV10L1	ZNF99	0.004476967	2.86E-19	-0.001553589	1.97E-10
TMEM213_ 81931_AT	MRPL33	ETV7	7.55E-09	0.001211022	-1.50E-06	9.28E-08
TMEM213_ 81931_AT	MRPL33	STAT4	3.60E-10	0.001522529	-2.70E-06	1.43E-08
TMEM213_ 81931_AT	MRPL33	TBX19	2.04E-08	0.006768629	-2.85E-06	3.48E-07
TMEM213_ 81931_AT	MSI2	DMRT2	1.98E-17	3.63E-18	-5.60E-08	2.20E-09
TMEM213_ 81931_AT	MSI2	ESRRB	1.79E-38	2.20E-17	-3.60E-06	9.96E-14
TMEM213_ 81931_AT	MSI2	GRHL2	3.00E-25	6.82E-24	-4.49E-07	1.48E-07
TMEM213_ 81931_AT	MSI2	IRF6	2.81E-25	3.84E-17	-1.50E-07	1.26E-08
TMEM213_ 81931_AT	MSI2	NKX6-1	4.87E-33	3.78E-10	-3.64E-07	6.13E-09
TMEM213_ 81931_AT	MSI2	NR3C2	4.44E-11	2.15E-28	-1.54E-07	1.52E-09
TMEM213_ 81931_AT	MSI2	PEG3	1.38E-39	2.87E-11	-6.47E-07	5.28E-08
TMEM213_ 81931_AT	MSI2	THRB	1.44E-14	9.51E-21	-1.85E-07	1.07E-07
TMEM213_ 81931_AT	MSI2	ZNF99	4.65E-34	3.42E-17	-2.09E-05	1.26E-14
TMEM213_ 81931_AT	NBEAL1	ESRRG	6.95E-13	8.23E-20	-4.12E-07	1.42E-08
TMEM213_ 81931_AT	NBEAL1	TFCP2L1	4.37E-17	1.98E-36	-6.55E-08	1.22E-10
TMEM213_ 81931_AT	NFKB2	ANKZF1	2.22E-18	1.98E-11	9.22E-08	4.51E-12
TMEM213_ 81931_AT	NFKB2	ARID5A	9.32E-18	6.28E-13	1.10E-07	2.95E-13
TMEM213_ 81931_AT	NFKB2	BATF	1.10E-14	3.66E-07	4.14E-07	5.09E-08
TMEM213_ 81931_AT	NFKB2	BATF3	3.18E-19	2.87E-14	1.01E-06	1.25E-13
TMEM213_ 81931_AT	NFKB2	FOXD4L1	2.01E-19	7.53E-07	5.84E-06	8.60E-11
TMEM213_ 81931_AT	NFKB2	HES4	1.57E-14	2.01E-08	2.68E-07	3.85E-08
TMEM213_ 81931_AT	NFKB2	HOXB1	1.06E-05	5.38E-22	-5.26E-05	4.57E-08
TMEM213_ 81931_AT	NFKB2	IRX3	3.64E-13	2.99E-11	4.42E-08	1.25E-07
TMEM213_ 81931_AT	NFKB2	MYC	1.98E-17	4.73E-13	2.68E-08	1.82E-10
TMEM213_ 81931_AT	NFKB2	NHLH1	9.77E-17	9.97E-06	5.66E-06	1.81E-08
TMEM213_ 81931_AT	NFKB2	POU2F2	4.28E-17	2.15E-09	2.81E-07	5.78E-10
TMEM213_ 81931_AT	NFKB2	RFX2	1.94E-14	3.36E-09	1.77E-07	1.67E-07
TMEM213_ 81931_AT	NFKB2	SPI1	9.36E-14	1.50E-11	7.63E-08	8.32E-09
TMEM213_ 81931_AT	NFKB2	STAT4	3.39E-18	1.39E-13	5.85E-07	1.30E-13
TMEM213_ 81931_AT	NFKB2	ZNF80	5.02E-17	2.75E-05	2.89E-06	2.34E-07
TMEM213_ 81931_AT	NOVA2	HOXB1	0.02354741	3.49E-24	-0.000668781	1.08E-10
TMEM213_ 81931_AT	NUSAP1	BCL11B	1.92E-11	2.41E-08	1.14E-06	1.02E-07
TMEM213_ 81931_AT	NUSAP1	ETV4	0.001027437	5.25E-17	-7.06E-07	6.70E-12
TMEM213_ 81931_AT	NUSAP1	RUNX2	7.37E-14	2.42E-11	7.73E-07	2.14E-10
TMEM213_ 81931_AT	NUSAP1	RUNX3	2.30E-10	6.16E-09	3.32E-07	2.93E-07
TMEM213_ 81931_AT	NUSAP1	SIX4	0.00740649	9.90E-20	-6.35E-07	2.21E-07
TMEM213_ 81931_AT	NUSAP1	STAT4	8.08E-12	1.22E-11	2.17E-06	3.61E-08
TMEM213_ 81931_AT	NUSAP1	TET3	2.14E-11	3.22E-10	7.01E-07	2.80E-08
TMEM213_ 81931_AT	NUSAP1	TFAP2C	0.001688808	4.77E-14	-1.11E-06	7.74E-08
TMEM213_ 81931_AT	NXF3	ESRRB	0.000698379	1.60E-10	0.001368113	6.14E-09
TMEM213_ 81931_AT	NXF3	TFCP2L1	0.008079829	9.49E-28	8.57E-06	1.84E-07
TMEM213_ 81931_AT	OAS1	ETV7	7.54E-12	6.03E-09	3.54E-07	1.52E-07
TMEM213_ 81931_AT	OAS1	GLIS1	5.21E-18	3.44E-17	3.61E-07	2.88E-12
TMEM213_ 81931_AT	OAS1	NRL	0.0277652	2.20E-16	-3.48E-06	9.00E-08
TMEM213_ 81931_AT	OAS1	RUNX3	1.49E-13	2.13E-09	1.33E-07	4.33E-08
TMEM213_ 81931_AT	OAS1	TET3	3.42E-19	5.63E-17	3.41E-07	9.91E-13
TMEM213_ 81931_AT	OAS2	ETS1	6.40E-09	2.79E-06	1.35E-08	4.80E-08
TMEM213_ 81931_AT	OAS2	FLI1	2.86E-08	6.44E-10	9.63E-08	4.23E-09
TMEM213_ 81931_AT	OAS2	MEF2C	8.74E-10	6.46E-08	4.28E-08	1.36E-09
TMEM213_ 81931_AT	OAS2	PRDM1	7.35E-07	4.27E-08	9.56E-08	2.27E-07
TMEM213_ 81931_AT	OAS2	TET3	1.47E-09	1.22E-11	2.52E-07	6.18E-09
TMEM213_ 81931_AT	OAS3	ESRRB	0.000326026	0.03771703	2.47E-06	4.35E-10
TMEM213_ 81931_AT	OASL	CEBPA	4.30E-09	2.53E-09	3.45E-07	1.83E-07
TMEM213_ 81931_AT	OASL	POU2F2	1.28E-08	8.54E-08	8.36E-07	2.81E-07
TMEM213_ 81931_AT	OASL	RUNX2	5.53E-11	1.49E-09	8.70E-07	3.64E-08
TMEM213_ 81931_AT	OASL	TFCP2L1	5.52E-06	1.44E-30	8.86E-08	3.11E-08
TMEM213_ 81931_AT	P4HB	CEBPA	9.70E-19	2.18E-08	5.46E-09	2.55E-07
TMEM213_ 81931_AT	P4HB	HOXB1	2.65E-12	1.81E-21	-6.13E-06	3.02E-10
TMEM213_ 81931_AT	P4HB	HOXB9	0.01913078	1.12E-28	-1.37E-08	2.22E-12
TMEM213_ 81931_AT	P4HB	LYL1	6.40E-17	1.10E-07	2.73E-08	1.83E-07
TMEM213_ 81931_AT	P4HB	PLAG1	4.15E-06	6.47E-24	-5.14E-08	3.64E-09
TMEM213_ 81931_AT	P4HB	SIX1	1.77E-07	1.85E-12	-2.56E-08	8.07E-08
TMEM213_ 81931_AT	P4HB	SIX4	1.35E-11	1.16E-20	-2.58E-08	3.73E-11
TMEM213_ 81931_AT	PABPC1L	POU2F2	2.20E-06	5.64E-09	4.61E-07	2.81E-08
TMEM213_ 81931_AT	PABPC4L	ZNF99	4.06E-08	7.86E-14	-5.01E-05	1.32E-07
TMEM213_ 81931_AT	PAK6	DMRT2	2.95E-13	1.94E-18	-1.08E-07	8.77E-08
TMEM213_ 81931_AT	PAK6	ESRRG	4.68E-28	1.32E-18	-3.72E-07	3.95E-12
TMEM213_ 81931_AT	PAK6	FOXI1	6.10E-10	6.04E-23	-8.43E-08	3.37E-12
TMEM213_ 81931_AT	PAK6	NR3C2	2.97E-09	2.13E-32	-3.57E-07	2.84E-08
TMEM213_ 81931_AT	PAK6	PEG3	0.000263645	0.000425048	3.32E-06	2.02E-07
TMEM213_ 81931_AT	PAK6	TFCP2L1	3.28E-10	1.54E-24	-6.63E-08	2.64E-12
TMEM213_ 81931_AT	PAK6	ZNF99	7.14E-28	7.51E-12	-4.88E-05	2.96E-10
TMEM213_ 81931_AT	PARP10	ANKZF1	5.23E-12	6.94E-07	5.90E-08	1.08E-07
TMEM213_ 81931_AT	PARP10	ARID5A	1.13E-12	2.54E-10	8.27E-08	3.50E-08
TMEM213_ 81931_AT	PARP10	BATF3	3.11E-14	4.11E-11	6.86E-07	1.91E-08
TMEM213_ 81931_AT	PARP10	E2F2	6.40E-14	3.70E-08	9.58E-07	1.33E-07
TMEM213_ 81931_AT	PARP10	ETV7	4.36E-13	9.18E-11	2.90E-07	2.13E-09
TMEM213_ 81931_AT	PARP10	FOXS1	2.12E-17	1.02E-09	2.24E-07	3.01E-10
TMEM213_ 81931_AT	PARP10	HES4	8.77E-18	5.13E-14	3.93E-07	1.08E-12
TMEM213_ 81931_AT	PARP10	HOXB1	0.000321641	2.48E-18	-6.49E-05	8.38E-08
TMEM213_ 81931_AT	PARP10	IRF7	6.08E-11	2.88E-09	6.50E-08	9.50E-09
TMEM213_ 81931_AT	PARP10	IRX3	2.29E-12	4.39E-12	3.90E-08	6.94E-09
TMEM213_ 81931_AT	PARP10	LBX2	7.49E-17	1.03E-11	3.10E-06	2.67E-11
TMEM213_ 81931_AT	PARP10	MSX1	1.10E-17	8.64E-14	5.32E-07	6.23E-11
TMEM213_ 81931_AT	PARP10	MXD3	1.25E-14	8.53E-09	2.03E-07	2.41E-09
TMEM213_ 81931_AT	PARP10	NHLH1	2.47E-14	2.45E-06	5.33E-06	6.86E-08
TMEM213_ 81931_AT	PARP10	NR1H3	7.41E-13	4.01E-07	7.86E-08	1.44E-07
TMEM213_ 81931_AT	PARP10	POU2F2	3.34E-18	2.67E-12	3.82E-07	5.39E-12
TMEM213_ 81931_AT	PARP10	RARA	3.47E-13	3.28E-14	5.47E-08	6.14E-09
TMEM213_ 81931_AT	PARP10	STAT4	4.49E-14	1.47E-11	5.00E-07	3.23E-09
TMEM213_ 81931_AT	PARP10	TBX21	1.68E-13	2.72E-10	1.01E-06	5.92E-09
TMEM213_ 81931_AT	PARP10	TET3	1.98E-12	1.14E-09	1.69E-07	7.83E-08
TMEM213_ 81931_AT	PARP10	TFAP2C	7.03E-05	1.53E-16	-2.27E-07	1.73E-09
TMEM213_ 81931_AT	PARP10	VENTX	3.35E-13	2.81E-08	1.15E-06	8.39E-08
TMEM213_ 81931_AT	PARP10	ZNF395	2.11E-13	5.24E-09	6.99E-09	6.90E-08
TMEM213_ 81931_AT	PEBP1	LYL1	0.001953871	1.17E-09	4.03E-08	7.87E-09
TMEM213_ 81931_AT	PIWIL4	AKNA	7.55E-10	1.23E-07	1.18E-06	1.18E-07
TMEM213_ 81931_AT	PIWIL4	BCL11B	6.86E-10	7.45E-09	5.79E-06	4.20E-08
TMEM213_ 81931_AT	PIWIL4	ETV7	1.78E-11	8.94E-14	6.62E-06	4.49E-10
TMEM213_ 81931_AT	PIWIL4	FLI1	1.23E-09	3.84E-09	1.72E-06	1.51E-07
TMEM213_ 81931_AT	PIWIL4	FOXD4	1.54E-10	8.98E-09	4.61E-05	4.20E-08
TMEM213_ 81931_AT	PIWIL4	FOXD4L1	3.67E-11	1.15E-08	0.000140248	8.36E-09
TMEM213_ 81931_AT	PIWIL4	FOXP3	1.79E-08	2.70E-09	1.08E-05	1.62E-07
TMEM213_ 81931_AT	PIWIL4	HOXB1	0.02990107	6.18E-30	-0.000611236	3.44E-12
TMEM213_ 81931_AT	PIWIL4	HOXB9	0.03968034	2.67E-30	-4.67E-06	3.23E-11
TMEM213_ 81931_AT	PIWIL4	IKZF1	9.61E-11	2.22E-09	2.13E-06	1.41E-08
TMEM213_ 81931_AT	PIWIL4	IRF1	7.45E-10	4.24E-10	6.99E-07	1.63E-07
TMEM213_ 81931_AT	PIWIL4	NFE2L3	2.33E-09	2.15E-13	1.29E-06	7.18E-08
TMEM213_ 81931_AT	PIWIL4	POU2F2	1.86E-11	2.65E-10	7.73E-06	2.49E-09
TMEM213_ 81931_AT	PIWIL4	PRDM1	4.04E-10	3.28E-09	2.09E-06	4.73E-08
TMEM213_ 81931_AT	PIWIL4	RUNX3	3.34E-11	3.55E-12	1.86E-06	5.36E-10
TMEM213_ 81931_AT	PIWIL4	SPI1	1.83E-09	3.75E-13	1.51E-06	8.76E-08
TMEM213_ 81931_AT	PIWIL4	TBX19	2.14E-07	1.58E-11	9.01E-06	7.84E-08
TMEM213_ 81931_AT	PIWIL4	TBX21	6.16E-11	6.01E-13	2.45E-05	8.38E-10
TMEM213_ 81931_AT	PIWIL4	TBX22	0.01233265	5.74E-09	-0.001125376	1.34E-07
TMEM213_ 81931_AT	PIWIL4	TET3	1.45E-10	1.26E-10	4.03E-06	2.29E-09
TMEM213_ 81931_AT	PIWIL4	ZNF80	2.57E-10	8.99E-06	6.11E-05	2.59E-08
TMEM213_ 81931_AT	PIWIL4	ZNF831	6.26E-11	2.92E-08	1.30E-05	4.81E-09
TMEM213_ 81931_AT	PODNL1	FOXS1	1.52E-05	6.67E-05	9.00E-07	4.26E-08
TMEM213_ 81931_AT	PODNL1	LYL1	6.08E-07	2.01E-10	1.31E-06	5.86E-12
TMEM213_ 81931_AT	PPARGC1A	DLX1	7.20E-29	0.000298698	2.19E-06	3.73E-08
TMEM213_ 81931_AT	PPARGC1A	DMRT2	5.50E-19	7.23E-18	-1.01E-08	2.57E-07
TMEM213_ 81931_AT	PPARGC1A	ESRRB	1.37E-31	2.82E-11	-1.52E-07	2.96E-08
TMEM213_ 81931_AT	PPARGC1A	FOXS1	3.76E-18	0.001759545	3.35E-07	7.51E-09
TMEM213_ 81931_AT	PPARGC1A	GRHL2	2.39E-23	1.12E-26	-8.69E-08	2.85E-11
TMEM213_ 81931_AT	PPARGC1A	HEY2	6.23E-18	0.007502551	1.69E-07	6.61E-08
TMEM213_ 81931_AT	PPARGC1A	HIF1A	1.39E-21	1.65E-05	-1.02E-08	6.69E-09
TMEM213_ 81931_AT	PPARGC1A	HMX2	1.94E-34	4.49E-05	2.29E-05	8.47E-09
TMEM213_ 81931_AT	PPARGC1A	HOXD13	7.72E-23	1.06E-07	4.10E-06	5.55E-09
TMEM213_ 81931_AT	PPARGC1A	LEF1	5.29E-05	0.008483368	5.78E-08	8.51E-10
TMEM213_ 81931_AT	PPARGC1A	MAFA	2.03E-29	3.21E-14	-7.03E-06	6.85E-10
TMEM213_ 81931_AT	PPARGC1A	NR3C2	6.59E-13	6.57E-31	-2.32E-08	1.04E-09
TMEM213_ 81931_AT	PPARGC1A	NR4A2	4.89E-18	0.000319901	5.92E-08	5.92E-08
TMEM213_ 81931_AT	PPARGC1A	NR6A1	2.48E-33	1.14E-05	-3.06E-06	2.55E-09
TMEM213_ 81931_AT	PPARGC1A	OVOL1	2.66E-30	2.76E-14	-8.49E-08	1.12E-11
TMEM213_ 81931_AT	PPARGC1A	OVOL2	4.63E-37	1.77E-14	-9.60E-07	8.34E-10
TMEM213_ 81931_AT	PPARGC1A	PBX1	1.55E-32	1.32E-07	-2.63E-08	5.24E-11
TMEM213_ 81931_AT	PPARGC1A	PHOX2A	1.74E-25	0.02719276	4.50E-05	2.19E-08
TMEM213_ 81931_AT	PPARGC1A	PLAG1	4.58E-25	8.94E-11	-1.08E-07	3.66E-10
TMEM213_ 81931_AT	PPARGC1A	RUNX2	2.88E-25	0.000274439	1.54E-07	6.69E-08
TMEM213_ 81931_AT	PPARGC1A	SIM1	1.45E-19	2.04E-18	-5.10E-08	1.78E-07
TMEM213_ 81931_AT	PPARGC1A	SIX4	6.77E-26	4.61E-05	-8.46E-08	2.35E-07
TMEM213_ 81931_AT	PPARGC1A	TBX3	2.15E-37	4.24E-05	-7.03E-08	2.01E-12
TMEM213_ 81931_AT	PPARGC1A	THRB	1.03E-17	1.78E-21	-2.80E-08	3.92E-14
TMEM213_ 81931_AT	PPARGC1A	ZIC2	1.74E-35	0.001220387	2.68E-06	2.12E-07
TMEM213_ 81931_AT	PPARGC1A	ZNF44	4.05E-25	1.10E-09	-9.78E-08	3.42E-11
TMEM213_ 81931_AT	PPARGC1A	ZNF556	1.99E-30	3.83E-07	-1.59E-06	9.51E-10
TMEM213_ 81931_AT	PPARGC1A	ZNF688	8.40E-06	1.01E-08	1.43E-07	2.52E-12
TMEM213_ 81931_AT	PPARGC1A	ZNF789	4.44E-24	0.006043859	-6.36E-07	4.55E-08
TMEM213_ 81931_AT	PPARGC1A	ZNF844	1.51E-18	5.47E-13	-5.27E-08	1.35E-12
TMEM213_ 81931_AT	PPARGC1A	ZNF99	1.63E-34	1.09E-12	-3.17E-06	1.38E-07
TMEM213_ 81931_AT	PRDM12	GLIS1	0.000562705	3.94E-14	5.76E-05	1.65E-07
TMEM213_ 81931_AT	PRDM16	ESRRG	3.13E-34	1.14E-13	-1.99E-07	8.00E-15
TMEM213_ 81931_AT	PRDM16	IRF6	1.65E-28	4.38E-12	-2.53E-07	1.70E-11
TMEM213_ 81931_AT	PRDM16	NR3C2	1.59E-12	2.51E-23	-2.95E-07	3.97E-09
TMEM213_ 81931_AT	PRDM16	ZNF844	3.77E-21	2.41E-18	-6.23E-07	2.74E-07
TMEM213_ 81931_AT	PRDM16	ZNF99	2.14E-39	2.89E-10	-3.86E-05	1.73E-07
TMEM213_ 81931_AT	PRSS36	ESRRB	1.76E-07	0.03219145	4.80E-05	1.17E-08
TMEM213_ 81931_AT	PRSS36	HLX	8.46E-11	3.57E-11	2.75E-06	2.13E-10
TMEM213_ 81931_AT	PRSS36	LYL1	6.55E-09	1.55E-10	7.59E-06	1.47E-12
TMEM213_ 81931_AT	PRSS36	MSX1	2.91E-09	2.66E-10	2.04E-05	3.32E-07
TMEM213_ 81931_AT	PRSS36	TFAP2C	0.02481065	6.20E-15	-1.73E-05	1.36E-08
TMEM213_ 81931_AT	PRSS36	TFCP2L1	1.75E-07	2.25E-08	1.01E-06	4.18E-13
TMEM213_ 81931_AT	PRSS36	ZNF581	9.36E-10	3.47E-06	3.15E-06	3.09E-08
TMEM213_ 81931_AT	PRSS36	ZNF688	8.64E-11	8.05E-11	6.70E-06	1.39E-10
TMEM213_ 81931_AT	PRSS53	ANKZF1	1.84E-09	2.02E-07	6.16E-07	6.82E-10
TMEM213_ 81931_AT	PRSS53	DLX1	4.96E-10	8.45E-09	2.72E-05	2.46E-08
TMEM213_ 81931_AT	PRSS53	DLX2	1.29E-09	1.41E-07	8.86E-05	6.20E-08
TMEM213_ 81931_AT	PRSS53	FOXD4L1	3.37E-10	0.000185707	3.51E-05	2.72E-09
TMEM213_ 81931_AT	PRSS53	FOXD4L6	3.00E-09	0.000213477	0.000101451	1.45E-08
TMEM213_ 81931_AT	PRSS53	HOXB1	0.02902402	1.67E-28	-0.000697297	3.39E-11
TMEM213_ 81931_AT	PRSS53	HSF4	4.72E-06	1.84E-06	1.49E-07	2.37E-07
TMEM213_ 81931_AT	PRSS53	IRX3	1.55E-07	7.91E-12	1.98E-07	7.69E-08
TMEM213_ 81931_AT	PRSS53	MSX1	4.01E-08	5.82E-08	1.98E-06	1.85E-08
TMEM213_ 81931_AT	PRSS53	NHLH1	4.70E-10	0.000757766	3.45E-05	5.07E-10
TMEM213_ 81931_AT	PRSS53	POU2F2	4.07E-09	1.39E-08	3.53E-06	9.69E-08
TMEM213_ 81931_AT	PRSS53	RFX2	3.16E-09	8.18E-11	2.92E-06	1.61E-07
TMEM213_ 81931_AT	PRSS53	RUNX2	1.04E-13	5.12E-11	2.78E-06	1.41E-12
TMEM213_ 81931_AT	PRSS53	TBX19	2.11E-08	1.15E-10	3.32E-06	4.52E-10
TMEM213_ 81931_AT	PRSS53	TET3	2.76E-09	1.09E-09	2.08E-06	3.29E-08
TMEM213_ 81931_AT	PRSS53	TFAP2C	0.02822743	2.22E-18	-3.41E-06	1.35E-10
TMEM213_ 81931_AT	PRSS53	ZNF469	1.38E-09	1.42E-08	3.89E-06	1.40E-07
TMEM213_ 81931_AT	PRSS53	ZNF692	4.19E-09	8.48E-06	8.76E-07	2.88E-09
TMEM213_ 81931_AT	PRSS53	ZNF789	6.03E-08	2.42E-06	3.88E-06	2.95E-07
TMEM213_ 81931_AT	QTRT1	BATF	3.37E-08	2.91E-11	9.25E-07	1.21E-09
TMEM213_ 81931_AT	QTRT1	FOXD4L1	1.64E-06	1.02E-06	9.56E-06	2.35E-07
TMEM213_ 81931_AT	QTRT1	HLX	3.76E-06	1.50E-09	1.14E-07	2.41E-08
TMEM213_ 81931_AT	QTRT1	IRF7	1.22E-06	3.57E-14	1.84E-07	1.87E-10
TMEM213_ 81931_AT	QTRT1	LBX2	1.69E-06	5.17E-09	4.66E-06	1.31E-07
TMEM213_ 81931_AT	QTRT1	LYL1	1.70E-06	2.02E-11	3.39E-07	8.95E-14
TMEM213_ 81931_AT	QTRT1	MSX1	7.32E-07	4.33E-10	9.62E-07	2.92E-07
TMEM213_ 81931_AT	QTRT1	NR1H3	4.09E-07	4.27E-08	1.12E-07	2.09E-08
TMEM213_ 81931_AT	QTRT1	SNAI3	2.56E-07	1.05E-07	2.74E-06	3.18E-07
TMEM213_ 81931_AT	QTRT1	TBX19	2.10E-06	6.75E-13	1.18E-06	1.68E-08
TMEM213_ 81931_AT	QTRT1	ZNF581	5.42E-07	3.96E-05	1.42E-07	5.36E-08
TMEM213_ 81931_AT	RBM11	EHF	0.02209839	9.80E-17	-1.31E-05	2.47E-09
TMEM213_ 81931_AT	RBM46	FLI1	3.93E-08	5.71E-08	7.03E-06	3.08E-07
TMEM213_ 81931_AT	RBM46	RUNX1	1.34E-07	1.20E-07	1.89E-06	2.48E-07
TMEM213_ 81931_AT	RBM47	ANKZF1	1.64E-26	7.12E-07	-7.06E-08	9.39E-11
TMEM213_ 81931_AT	RBM47	ESRRB	4.81E-22	2.71E-11	-6.18E-07	3.09E-08
TMEM213_ 81931_AT	RBM47	HMX2	2.70E-22	0.006935696	1.57E-05	3.72E-08
TMEM213_ 81931_AT	RBM47	NHLH1	3.36E-27	2.89E-06	-5.50E-06	5.79E-08
TMEM213_ 81931_AT	RBM47	NR3C2	3.68E-11	3.15E-27	-3.16E-08	1.13E-08
TMEM213_ 81931_AT	RBM47	PEG3	4.59E-24	2.66E-10	-7.67E-08	1.13E-08
TMEM213_ 81931_AT	RBM47	POU2F2	4.49E-26	3.47E-05	-2.45E-07	2.25E-07
TMEM213_ 81931_AT	RBM47	RARA	4.12E-20	0.003096529	-3.80E-08	6.02E-08
TMEM213_ 81931_AT	RBM47	TBX19	6.87E-24	0.001902033	-4.09E-07	3.01E-08
TMEM213_ 81931_AT	RBM47	TFCP2L1	1.85E-13	1.92E-27	-6.70E-09	2.69E-13
TMEM213_ 81931_AT	RBM47	ZIM2	3.94E-28	7.56E-10	-7.99E-06	1.06E-09
TMEM213_ 81931_AT	RBM47	ZNF99	2.88E-21	2.30E-13	-4.59E-06	1.91E-08
TMEM213_ 81931_AT	RDM1	HOXA6	0.001260633	6.22E-06	-0.000515328	3.17E-07
TMEM213_ 81931_AT	RECQL4	LYL1	4.43E-05	6.84E-09	2.33E-06	1.38E-08
TMEM213_ 81931_AT	RELB	ANKZF1	4.04E-12	1.07E-09	3.39E-07	1.46E-07
TMEM213_ 81931_AT	RELB	ARID5A	1.66E-11	1.15E-10	3.44E-07	3.47E-08
TMEM213_ 81931_AT	RELB	FOXD4L1	1.57E-14	2.13E-09	2.86E-05	1.49E-09
TMEM213_ 81931_AT	RELB	FOXH1	9.18E-12	1.73E-06	1.06E-05	6.38E-08
TMEM213_ 81931_AT	RELB	FOXL1	6.08E-17	1.00E-14	2.28E-06	3.39E-12
TMEM213_ 81931_AT	RELB	FOXS1	1.60E-12	4.36E-07	5.47E-07	1.62E-07
TMEM213_ 81931_AT	RELB	GSC	1.17E-14	6.52E-11	2.96E-05	1.64E-09
TMEM213_ 81931_AT	RELB	HLX	2.12E-16	4.10E-14	3.69E-07	1.61E-11
TMEM213_ 81931_AT	RELB	HOXB1	0.001374165	1.23E-19	-0.000149617	1.32E-07
TMEM213_ 81931_AT	RELB	MSX1	4.03E-14	9.94E-12	2.26E-06	4.32E-09
TMEM213_ 81931_AT	RELB	MYC	5.04E-12	2.67E-11	8.65E-08	4.04E-09
TMEM213_ 81931_AT	RELB	POU2F2	4.48E-12	6.88E-08	1.15E-06	2.83E-07
TMEM213_ 81931_AT	RELB	RFX2	1.60E-11	1.27E-09	5.91E-07	1.36E-07
TMEM213_ 81931_AT	RELB	SIX1	0.03235887	3.61E-12	-1.88E-06	7.13E-08
TMEM213_ 81931_AT	RELB	SNAI3	6.28E-13	5.59E-08	7.09E-06	2.08E-08
TMEM213_ 81931_AT	RELB	TFCP2L1	5.81E-07	2.49E-10	4.45E-08	6.00E-08
TMEM213_ 81931_AT	RELB	VENTX	8.87E-13	5.93E-10	4.58E-06	6.55E-09
TMEM213_ 81931_AT	RELB	ZNF296	4.15E-14	2.16E-09	3.44E-06	6.60E-10
TMEM213_ 81931_AT	RELB	ZNF395	1.37E-12	8.20E-10	2.76E-08	2.02E-07
TMEM213_ 81931_AT	RIMS1	ARNT2	2.33E-14	1.11E-29	-1.69E-07	1.22E-12
TMEM213_ 81931_AT	RIMS1	FOXA3	5.84E-18	2.44E-14	-1.32E-05	1.92E-07
TMEM213_ 81931_AT	RIMS1	HOXB1	1.14E-11	1.31E-16	-0.000615364	2.15E-07
TMEM213_ 81931_AT	RNF43	GRHL2	6.19E-06	1.06E-24	-2.05E-06	8.22E-10
TMEM213_ 81931_AT	RNF43	HMX2	3.11E-13	0.04519369	0.000260766	1.43E-07
TMEM213_ 81931_AT	RPL10	SIX4	0.01337051	2.30E-13	-7.83E-08	3.66E-08
TMEM213_ 81931_AT	RPL10	TFAP2A	0.03969206	1.89E-10	-3.41E-08	6.05E-08
TMEM213_ 81931_AT	RPL10	TFAP2C	0.003689214	2.17E-14	-6.31E-08	1.09E-09
TMEM213_ 81931_AT	RPL12	ANKZF1	4.15E-09	1.14E-10	1.26E-08	6.09E-08
TMEM213_ 81931_AT	RPL12	FOXD4L1	5.18E-08	7.67E-08	8.50E-07	8.93E-08
TMEM213_ 81931_AT	RPL12	FOXH1	1.13E-05	5.36E-07	5.22E-07	8.65E-08
TMEM213_ 81931_AT	RPL12	IRF7	1.72E-06	2.23E-12	1.21E-08	6.24E-09
TMEM213_ 81931_AT	RPL12	MESP1	2.31E-06	1.06E-10	1.15E-07	3.37E-09
TMEM213_ 81931_AT	RPL12	MXD3	1.62E-06	9.45E-10	2.88E-08	9.50E-09
TMEM213_ 81931_AT	RPL12	NR1H3	2.06E-08	3.57E-09	1.38E-08	3.91E-08
TMEM213_ 81931_AT	RPL12	ZNF296	1.03E-07	1.02E-09	1.56E-07	7.86E-10
TMEM213_ 81931_AT	RPL12	ZNF581	7.67E-08	6.56E-06	1.77E-08	4.85E-08
TMEM213_ 81931_AT	RPL12	ZNF688	9.99E-09	3.72E-12	3.20E-08	3.82E-11
TMEM213_ 81931_AT	RPL13	ATF4	6.22E-07	3.09E-06	7.76E-10	1.75E-07
TMEM213_ 81931_AT	RPL13	ETS1	0.000563783	0.000378398	-9.60E-10	5.20E-10
TMEM213_ 81931_AT	RPL13	FOXD4L1	2.67E-06	6.28E-08	2.82E-07	7.22E-08
TMEM213_ 81931_AT	RPL13	FOXH1	0.00123174	4.83E-05	6.75E-08	7.74E-08
TMEM213_ 81931_AT	RPL13	FOXS1	0.000231608	0.000350546	3.47E-09	2.53E-07
TMEM213_ 81931_AT	RPL13	HES4	0.000211733	1.35E-10	1.33E-08	2.49E-07
TMEM213_ 81931_AT	RPL13	HLX	0.000160232	2.86E-09	1.98E-09	9.68E-09
TMEM213_ 81931_AT	RPL13	HOXA11	2.80E-07	0.03924786	2.52E-08	5.36E-08
TMEM213_ 81931_AT	RPL13	LYL1	0.003521501	5.18E-10	4.72E-09	4.31E-13
TMEM213_ 81931_AT	RPL13	MESP1	0.01827731	2.66E-09	1.65E-08	1.36E-07
TMEM213_ 81931_AT	RPL13	MSX1	2.64E-05	3.03E-11	2.22E-08	8.30E-08
TMEM213_ 81931_AT	RPL13	MXD3	4.15E-05	4.44E-10	1.20E-08	5.67E-08
TMEM213_ 81931_AT	RPL13	NR1H3	8.54E-05	2.37E-07	1.89E-09	1.18E-08
TMEM213_ 81931_AT	RPL13	SOX5	0.007803225	1.61E-10	-1.05E-07	9.91E-08
TMEM213_ 81931_AT	RPL13	TP63	0.01338887	7.29E-10	-1.66E-07	5.05E-08
TMEM213_ 81931_AT	RPL13	VENTX	1.58E-05	4.17E-09	3.48E-08	2.87E-07
TMEM213_ 81931_AT	RPL13	ZNF296	0.000724708	6.28E-07	1.86E-08	4.16E-08
TMEM213_ 81931_AT	RPL13	ZNF581	0.000755603	0.003503353	2.48E-09	1.05E-08
TMEM213_ 81931_AT	RPL13	ZNF688	0.000389908	1.39E-09	5.93E-09	2.30E-10
TMEM213_ 81931_AT	RPL18A	ZNF688	4.04E-08	5.84E-10	1.18E-07	6.66E-10
TMEM213_ 81931_AT	RPL27A	ATF4	9.20E-06	1.71E-07	1.47E-09	2.10E-07
TMEM213_ 81931_AT	RPL27A	CREB5	7.52E-05	0.00187624	-7.45E-09	2.10E-07
TMEM213_ 81931_AT	RPL27A	FOXJ3	1.55E-06	6.26E-06	-2.08E-09	7.72E-09
TMEM213_ 81931_AT	RPL27A	MEF2C	3.12E-08	2.23E-05	-4.86E-09	2.03E-09
TMEM213_ 81931_AT	RPL27A	MXD3	0.000446163	1.84E-10	2.17E-08	1.73E-07
TMEM213_ 81931_AT	RPL27A	PRDM1	8.30E-05	0.01538553	-9.88E-09	1.24E-07
TMEM213_ 81931_AT	RPL27A	TBX15	0.005741422	6.10E-10	-2.26E-08	8.99E-08
TMEM213_ 81931_AT	RPL27A	TP63	2.84E-05	3.47E-10	-2.99E-07	2.90E-08
TMEM213_ 81931_AT	RPL28	ATF4	5.16E-07	1.84E-06	1.67E-09	1.60E-07
TMEM213_ 81931_AT	RPL28	BATF	1.49E-05	1.92E-10	3.67E-08	1.28E-08
TMEM213_ 81931_AT	RPL28	ETS1	0.002550227	0.001619544	-1.77E-09	2.44E-08
TMEM213_ 81931_AT	RPL28	FOXD4L1	2.92E-07	5.62E-09	5.58E-07	2.00E-09
TMEM213_ 81931_AT	RPL28	FOXH1	0.001662935	1.69E-05	1.44E-07	1.60E-08
TMEM213_ 81931_AT	RPL28	FOXL1	2.58E-05	6.71E-11	3.12E-08	1.83E-07
TMEM213_ 81931_AT	RPL28	FOXS1	0.000267071	0.000388882	6.84E-09	2.27E-07
TMEM213_ 81931_AT	RPL28	HLX	0.000211473	6.48E-09	3.81E-09	2.90E-08
TMEM213_ 81931_AT	RPL28	HOXA6	0.004252638	6.66E-08	-4.52E-07	2.70E-07
TMEM213_ 81931_AT	RPL28	LBX2	6.93E-05	2.06E-09	1.81E-07	1.59E-07
TMEM213_ 81931_AT	RPL28	LYL1	0.009221243	6.67E-10	9.11E-09	4.01E-13
TMEM213_ 81931_AT	RPL28	MSX1	2.70E-05	3.84E-12	4.08E-08	1.25E-08
TMEM213_ 81931_AT	RPL28	MXD3	0.002066585	3.51E-10	1.71E-08	6.88E-08
TMEM213_ 81931_AT	RPL28	NR1H3	0.000178697	1.41E-07	3.56E-09	2.92E-08
TMEM213_ 81931_AT	RPL28	SIX1	0.03348868	1.24E-14	-7.67E-08	2.50E-09
TMEM213_ 81931_AT	RPL28	SNAI3	3.27E-06	3.66E-08	1.18E-07	4.04E-08
TMEM213_ 81931_AT	RPL28	VENTX	1.17E-05	2.62E-09	7.15E-08	1.39E-07
TMEM213_ 81931_AT	RPL28	ZGLP1	1.62E-06	0.001568652	1.11E-07	8.85E-08
TMEM213_ 81931_AT	RPL28	ZNF296	0.004062525	3.47E-07	3.64E-08	5.32E-08
TMEM213_ 81931_AT	RPL28	ZNF581	0.000892349	0.002811694	4.58E-09	4.95E-08
TMEM213_ 81931_AT	RPL28	ZNF688	0.000515952	4.39E-09	1.02E-08	2.46E-08
TMEM213_ 81931_AT	RPL30	ESRRB	1.22E-08	0.003782054	2.83E-07	2.46E-10
TMEM213_ 81931_AT	RPL30	LYL1	6.89E-13	7.64E-12	4.40E-08	8.65E-13
TMEM213_ 81931_AT	RPL30	NR1H3	2.50E-11	8.13E-09	1.38E-08	7.39E-09
TMEM213_ 81931_AT	RPL30	PEG3	2.85E-09	0.0234002	7.19E-08	1.01E-07
TMEM213_ 81931_AT	RPL30	TFAP2C	0.002548767	3.59E-17	-5.93E-08	8.97E-11
TMEM213_ 81931_AT	RPL30	TFCP2L1	1.83E-09	0.04499299	4.91E-09	2.37E-09
TMEM213_ 81931_AT	RPL30	ZNF581	5.62E-11	0.000157417	1.44E-08	2.02E-07
TMEM213_ 81931_AT	RPL30	ZNF688	3.47E-14	2.21E-13	3.64E-08	1.07E-13
TMEM213_ 81931_AT	RPL35	CREB5	1.54E-05	0.005844161	-1.17E-08	1.25E-08
TMEM213_ 81931_AT	RPL35	ETS1	2.27E-07	3.06E-05	-2.62E-09	9.49E-12
TMEM213_ 81931_AT	RPL35	HOXB1	0.03953923	1.09E-18	-1.23E-05	7.38E-08
TMEM213_ 81931_AT	RPL35	MEF2C	3.00E-06	0.001878549	-5.54E-09	4.90E-08
TMEM213_ 81931_AT	RPL35	NR1H3	0.01660073	4.41E-09	4.41E-09	2.72E-07
TMEM213_ 81931_AT	RPL35	SIX1	0.000350196	1.14E-14	-7.88E-08	3.51E-09
TMEM213_ 81931_AT	RPL35	SIX4	0.001800422	6.78E-20	-9.06E-08	3.85E-11
TMEM213_ 81931_AT	RPL35	SOX5	1.83E-05	4.16E-11	-3.20E-07	8.58E-08
TMEM213_ 81931_AT	RPL35	TBX15	0.000234991	2.08E-12	-5.39E-08	3.52E-10
TMEM213_ 81931_AT	RPL35	TFCP2L1	0.000812788	0.002689352	3.55E-09	4.67E-11
TMEM213_ 81931_AT	RPL35	ZHX3	2.28E-07	3.29E-07	-8.33E-09	2.21E-07
TMEM213_ 81931_AT	RPL36	CREB5	2.64E-05	0.001144421	-1.23E-08	2.14E-08
TMEM213_ 81931_AT	RPL36	ETS1	1.33E-05	0.000235446	-2.26E-09	1.94E-09
TMEM213_ 81931_AT	RPL36	HOXA6	0.000347258	2.21E-08	-5.30E-07	9.84E-08
TMEM213_ 81931_AT	RPL36	MEF2C	5.52E-06	0.001732207	-5.81E-09	3.50E-07
TMEM213_ 81931_AT	RPL36	MXD3	0.000101661	2.22E-11	3.11E-08	1.72E-08
TMEM213_ 81931_AT	RPL36	PRDM1	5.88E-05	0.01223074	-1.77E-08	1.38E-08
TMEM213_ 81931_AT	RPL36A	SIM1	0.002183125	4.44E-06	3.84E-06	1.98E-07
TMEM213_ 81931_AT	RPL37	ANKZF1	1.88E-09	2.93E-10	8.04E-09	8.43E-08
TMEM213_ 81931_AT	RPL37	BATF	9.29E-09	1.45E-09	4.67E-08	5.48E-08
TMEM213_ 81931_AT	RPL37	FOXD4L1	2.23E-12	2.05E-10	7.81E-07	4.71E-11
TMEM213_ 81931_AT	RPL37	FOXH1	5.59E-07	4.23E-06	3.36E-07	1.93E-07
TMEM213_ 81931_AT	RPL37	FOXL1	6.72E-09	5.31E-10	4.91E-08	1.63E-07
TMEM213_ 81931_AT	RPL37	HLX	1.95E-07	1.74E-08	6.30E-09	1.43E-07
TMEM213_ 81931_AT	RPL37	MXD3	6.53E-08	1.18E-08	2.08E-08	3.09E-08
TMEM213_ 81931_AT	RPL37	NR1H3	2.19E-09	1.75E-08	8.48E-09	1.37E-08
TMEM213_ 81931_AT	RPL37	POU2F2	1.74E-08	9.48E-09	2.28E-08	1.50E-07
[truncated: 4,521 more rows]
