# Supplementary material for: TF–RBP–AS Triplet Analysis Reveals the Mechanisms of Aberrant Alternative Splicing Events in Kidney Cancer: Implications for Their Possible Clinical Use as Prognostic and Therapeutic Biomarkers
Source: Int J Mol Sci. 2021 Aug 16;22(16):8789. doi: 10.3390/ijms22168789 (PMC8395830; doi:10.3390/ijms22168789)
Supplement: Supplementary file 1 [file ijms-22-08789-s001.zip › Supplementary Table S4.csv]

Supplementary Table S4. Detailed information on 5,580 triplets with significant survival differences details
AS	RBP	TF	P-value
UBE2D2_ 73616_AP	PRSS53	RUNX1	1.67E-15
FAM149A_ 71399_AP	RBM47	NR3C2	8.68E-13
CRYAB_ 18693_AP	AURKB	SIM2	3.67E-12
TMEM213_ 81931_AT	RBM47	NR3C2	6.31E-12
TMEM213_ 81932_AT	RBM47	NR3C2	6.31E-12
CRYAB_ 18693_AP	PODNL1	TFAP2A	7.85E-12
RACGAP1_ 21625_AT	ZNF83	ZNF844	1.00E-11
GADL1_ 63808_AT	PRDM16	IRF6	2.27E-11
CRYAB_ 18693_AP	IGF2BP3	FOXA3	2.30E-11
FAM149A_ 71399_AP	PRSS53	RUNX1	2.69E-11
CRYAB_ 18693_AP	PABPC1L	SOX5	3.33E-11
TMEM213_ 81931_AT	ANKRD36	PPARA	3.87E-11
TMEM213_ 81932_AT	ANKRD36	PPARA	3.87E-11
TMEM213_ 81931_AT	TLR3	PRDM1	4.15E-11
TMEM213_ 81932_AT	TLR3	PRDM1	4.15E-11
RACGAP1_ 21625_AT	CPEB4	ANKZF1	4.22E-11
GADL1_ 63808_AT	RPS19	TBX15	4.34E-11
TMEM213_ 81931_AT	RBM47	PEG3	4.83E-11
TMEM213_ 81932_AT	RBM47	PEG3	4.83E-11
CYFIP2_ 74323_AP	ANKRD36	PPARA	4.83E-11
TMEM213_ 81931_AT	RPS8	LBX2	5.88E-11
TMEM213_ 81932_AT	RPS8	LBX2	5.88E-11
TMEM213_ 81931_AT	RPL28	LBX2	7.34E-11
TMEM213_ 81932_AT	RPL28	LBX2	7.34E-11
RACGAP1_ 21625_AT	ZNF337	THRB	8.56E-11
RACGAP1_ 21625_AT	MRPL33	DLX4	8.87E-11
UBE2D2_ 73616_AP	CPEB4	LBX2	8.87E-11
UBE2D2_ 73616_AP	RBM47	TCF4	1.08E-10
UBE2D2_ 73616_AP	PRSS53	ZNF844	1.18E-10
TMEM213_ 81931_AT	CSDA	TET3	1.24E-10
TMEM213_ 81932_AT	CSDA	TET3	1.24E-10
COL4A6_ 89858_AT	LARS2	NR3C2	1.26E-10
COL4A6_ 89859_AT	LARS2	NR3C2	1.26E-10
RACGAP1_ 21625_AT	MFHAS1	NR3C2	1.49E-10
CYFIP2_ 74323_AP	SLIT2	IRF6	1.52E-10
RACGAP1_ 21625_AT	WSB1	ZNF844	1.60E-10
TMEM213_ 81931_AT	ZNF354B	RUNX1	1.84E-10
TMEM213_ 81932_AT	ZNF354B	RUNX1	1.84E-10
TMEM213_ 81931_AT	TLR3	MEF2C	1.95E-10
TMEM213_ 81932_AT	TLR3	MEF2C	1.95E-10
TMEM213_ 81931_AT	PRSS53	DLX2	2.07E-10
TMEM213_ 81932_AT	PRSS53	DLX2	2.07E-10
CRYAB_ 18693_AP	PABPC1L	FOXA3	2.07E-10
GADL1_ 63808_AT	TLR3	NR1H3	2.16E-10
TMEM213_ 81931_AT	PRSS53	HOXB1	2.31E-10
TMEM213_ 81932_AT	PRSS53	HOXB1	2.31E-10
TMEM213_ 81931_AT	CSDA	TBX19	2.65E-10
TMEM213_ 81932_AT	CSDA	TBX19	2.65E-10
GADL1_ 63808_AT	PABPC1L	LYL1	2.79E-10
TMEM213_ 81931_AT	PRSS53	MSX1	3.04E-10
TMEM213_ 81932_AT	PRSS53	MSX1	3.04E-10
FAM149A_ 71399_AP	TLR3	ZNF395	3.06E-10
TMEM213_ 81931_AT	TLR3	NRL	3.10E-10
DCAF11_ 26830_AP	CNP	IRF6	3.19E-10
TMEM213_ 81931_AT	MAZ	LBX2	3.25E-10
TMEM213_ 81932_AT	MAZ	LBX2	3.25E-10
TMEM213_ 81931_AT	MAZ	SIX4	3.31E-10
TMEM213_ 81932_AT	MAZ	SIX4	3.31E-10
TMEM213_ 81931_AT	MAZ	NHLH1	3.80E-10
TMEM213_ 81932_AT	MAZ	NHLH1	3.80E-10
RACGAP1_ 21625_AT	OASL	ZNF844	4.10E-10
GADL1_ 63808_AT	RPS19	E2F7	4.23E-10
RACGAP1_ 21625_AT	SALL4	ZNF844	4.26E-10
RACGAP1_ 21625_AT	CPEB4	DLX4	5.18E-10
TMEM213_ 81931_AT	PRSS53	POU2F2	5.72E-10
TMEM213_ 81932_AT	PRSS53	POU2F2	5.72E-10
TMEM213_ 81931_AT	PRSS53	RFX2	6.34E-10
TMEM213_ 81932_AT	PRSS53	RFX2	6.34E-10
RACGAP1_ 21625_AT	BRSK1	NR3C2	6.48E-10
TMEM213_ 81931_AT	MAZ	ETV4	7.12E-10
TMEM213_ 81932_AT	MAZ	ETV4	7.12E-10
RACGAP1_ 21625_AT	OAS3	ZNF844	7.69E-10
RACGAP1_ 21625_AT	OAS2	ZNF844	7.71E-10
RALBP1_ 44603_AP	DDX41	ZNF844	7.77E-10
TMEM213_ 81931_AT	TLR3	HOXB8	8.15E-10
TMEM213_ 81932_AT	TLR3	HOXB8	8.15E-10
GADL1_ 63808_AT	RPL13	PRRX1	8.43E-10
GADL1_ 63808_AT	RPS8	IRF6	9.12E-10
RACGAP1_ 21625_AT	PPARGC1A	IRF6	9.13E-10
RACGAP1_ 21625_AT	TLR3	CREB5	9.54E-10
CYFIP2_ 74323_AP	TLR3	ZNF844	9.64E-10
TMEM213_ 81931_AT	RPS20	ZNF296	9.87E-10
TMEM213_ 81932_AT	RPS20	ZNF296	9.87E-10
RACGAP1_ 21625_AT	PABPC1L	ZNF844	9.93E-10
TMEM213_ 81931_AT	TLR3	HOXB6	9.95E-10
TMEM213_ 81932_AT	TLR3	HOXB6	9.95E-10
TMEM213_ 81932_AT	TLR3	CREB5	1.03E-09
RALBP1_ 44603_AP	IGF2BP3	TFCP2L1	1.13E-09
TMEM213_ 81931_AT	QTRT1	HLX	1.17E-09
TMEM213_ 81932_AT	QTRT1	HLX	1.17E-09
GADL1_ 63808_AT	RPL28	AHRR	1.29E-09
GADL1_ 63808_AT	RPLP0	IRF6	1.34E-09
TMEM213_ 81931_AT	QTRT1	LBX2	1.38E-09
TMEM213_ 81932_AT	QTRT1	LBX2	1.38E-09
CYFIP2_ 74323_AP	CORO1A	ZNF844	1.39E-09
GADL1_ 63808_AT	PODNL1	ZNF488	1.40E-09
RALBP1_ 44603_AP	IGF2BP3	EHF	1.44E-09
UBE2D2_ 73616_AP	NUSAP1	ZNF844	1.47E-09
TMEM213_ 81931_AT	TLR3	CASZ1	1.52E-09
TMEM213_ 81932_AT	TLR3	CASZ1	1.52E-09
TMEM213_ 81931_AT	PRSS53	RUNX2	1.58E-09
TMEM213_ 81932_AT	PRSS53	RUNX2	1.58E-09
RACGAP1_ 21625_AT	MSI2	RUNX1	1.63E-09
UBE2D2_ 73616_AP	OAS2	ZNF844	1.64E-09
RACGAP1_ 21625_AT	DDX41	ZNF844	1.68E-09
FAM149A_ 71399_AP	CSDA	ARID5A	1.71E-09
TMEM213_ 81931_AT	CCNL2	ZNF844	1.79E-09
TMEM213_ 81932_AT	CCNL2	ZNF844	1.79E-09
CYFIP2_ 74323_AP	TLR3	SIM1	1.81E-09
GADL1_ 63808_AT	CELF4	IRF6	1.84E-09
FAM149A_ 71399_AP	PPARGC1A	ZGLP1	1.84E-09
UBE2D2_ 73616_AP	RBM47	RUNX1	1.95E-09
GADL1_ 63808_AT	RPL13	MYBL1	2.05E-09
TMEM213_ 81931_AT	PRSS53	TFAP2C	2.05E-09
TMEM213_ 81932_AT	PRSS53	TFAP2C	2.05E-09
RALBP1_ 44603_AP	PABPC1L	GATA2	2.29E-09
RACGAP1_ 21625_AT	TLR3	FOXJ3	2.33E-09
RACGAP1_ 21625_AT	CSDA	TBX19	2.33E-09
RACGAP1_ 21625_AT	NXF5	NR3C2	2.37E-09
TMEM213_ 81931_AT	CSDA	KLF8	2.38E-09
TMEM213_ 81932_AT	CSDA	KLF8	2.38E-09
CRYAB_ 18693_AP	PRSS53	HOXC13	2.47E-09
RACGAP1_ 21625_AT	MAZ	FOXL1	2.61E-09
CRYAB_ 18693_AP	PABPC1L	FOXL2	2.61E-09
RACGAP1_ 21625_AT	CPEB4	HSF4	2.64E-09
TMEM213_ 81931_AT	SAMD14	LBX2	2.64E-09
TMEM213_ 81932_AT	SAMD14	LBX2	2.64E-09
TMEM213_ 81931_AT	RBM46	RUNX1	2.68E-09
TMEM213_ 81932_AT	RBM46	RUNX1	2.68E-09
GADL1_ 63808_AT	RPS19	FOXP3	2.71E-09
CRYAB_ 18693_AP	PODNL1	MEOX2	2.76E-09
GADL1_ 63808_AT	RPL28	IRF6	2.84E-09
RACGAP1_ 21625_AT	CPEB4	PBX4	2.85E-09
RACGAP1_ 21625_AT	ABCC3	ZNF844	2.97E-09
GADL1_ 63808_AT	SNRPN	IRF6	2.99E-09
RACGAP1_ 21625_AT	RIMS1	IRF6	3.12E-09
RACGAP1_ 21625_AT	QTRT1	ZNF844	3.19E-09
CYFIP2_ 74323_AP	PRSS36	NR3C2	3.25E-09
CYFIP2_ 74323_AP	TLR7	NR3C2	3.35E-09
TMEM213_ 81931_AT	PABPC1L	POU2F2	3.36E-09
TMEM213_ 81932_AT	PABPC1L	POU2F2	3.36E-09
RALBP1_ 44603_AP	AURKB	HOXC13	3.55E-09
TMEM213_ 81931_AT	PRSS53	TBX19	3.56E-09
TMEM213_ 81932_AT	PRSS53	TBX19	3.56E-09
CRYAB_ 18693_AP	IGF2BP2	RUNX1	3.60E-09
RACGAP1_ 21625_AT	MSI2	DLX4	3.65E-09
UBE2D2_ 73616_AP	OAS1	ZNF844	3.99E-09
GADL1_ 63808_AT	GAPDH	IRF6	4.03E-09
COL4A6_ 89858_AT	PAK6	NR3C2	4.04E-09
COL4A6_ 89859_AT	PAK6	NR3C2	4.04E-09
RACGAP1_ 21625_AT	CSDA	MXI1	4.08E-09
TMEM213_ 81931_AT	CPEB4	LBX2	4.15E-09
TMEM213_ 81932_AT	CPEB4	LBX2	4.15E-09
CRYAB_ 18693_AP	PABPC1L	MSC	4.43E-09
TMEM213_ 81931_AT	TLR3	HOXA4	4.50E-09
TMEM213_ 81932_AT	TLR3	HOXA4	4.50E-09
FAM149A_ 71399_AP	MSI2	NR3C2	4.54E-09
UBE2D2_ 73616_AP	CSDA	NFE2L3	4.61E-09
RACGAP1_ 21625_AT	ELAVL3	NR3C2	4.68E-09
CRYAB_ 18693_AP	TOP2A	TBX19	4.75E-09
TMEM213_ 81931_AT	TRMT1	ZNF581	4.84E-09
TMEM213_ 81932_AT	TRMT1	ZNF581	4.84E-09
UBE2D2_ 73616_AP	APOBEC3G	ZNF844	4.85E-09
RACGAP1_ 21625_AT	SLIT2	IRF6	5.00E-09
TMEM213_ 81931_AT	RPL28	ATF4	5.19E-09
TMEM213_ 81932_AT	RPL28	ATF4	5.19E-09
RACGAP1_ 21625_AT	ELAVL3	ZNF844	5.20E-09
TMEM213_ 81931_AT	CSDA	SIX1	5.22E-09
TMEM213_ 81932_AT	CSDA	SIX1	5.22E-09
RALBP1_ 44603_AP	CNP	TET3	5.53E-09
GADL1_ 63808_AT	IGF2BP3	ALX1	5.57E-09
UBE2D2_ 73616_AP	PPARGC1A	IRF6	5.66E-09
RACGAP1_ 21625_AT	TLR3	ESRRB	5.70E-09
RACGAP1_ 21625_AT	PABPC1L	PLAG1	5.70E-09
RACGAP1_ 21625_AT	CPEB4	NHLH1	5.76E-09
FAM149A_ 71399_AP	ZC3HAV1L	ZNF789	5.87E-09
TMEM213_ 81931_AT	ZNF677	GLI2	5.89E-09
TMEM213_ 81932_AT	ZNF677	GLI2	5.89E-09
RACGAP1_ 21625_AT	GTF3A	TBX15	6.37E-09
TMEM213_ 81931_AT	CSDA	SIX4	6.74E-09
TMEM213_ 81932_AT	CSDA	SIX4	6.74E-09
TMEM213_ 81931_AT	MAZ	SIX1	6.75E-09
TMEM213_ 81932_AT	MAZ	SIX1	6.75E-09
COL4A6_ 89858_AT	PRDM16	IRF6	6.86E-09
COL4A6_ 89859_AT	PRDM16	IRF6	6.86E-09
RACGAP1_ 21625_AT	ZNF337	NR3C2	6.97E-09
TMEM213_ 81931_AT	ISG20	LBX2	7.11E-09
TMEM213_ 81932_AT	ISG20	LBX2	7.11E-09
GADL1_ 63808_AT	RPL13	MEIS3	7.17E-09
UBE2D2_ 73616_AP	CSDA	GLI2	7.18E-09
GADL1_ 63808_AT	RPS20	ZNF789	7.27E-09
RACGAP1_ 21625_AT	CELF2	ZNF844	7.50E-09
TMEM213_ 81931_AT	SALL4	SIM2	7.54E-09
TMEM213_ 81932_AT	SALL4	SIM2	7.54E-09
FAM149A_ 71399_AP	CNP	ATF4	7.56E-09
TMEM213_ 81931_AT	TLR3	FOXJ3	7.68E-09
TMEM213_ 81932_AT	TLR3	FOXJ3	7.68E-09
TMEM213_ 81931_AT	MAP3K9	HOXA11	7.87E-09
TMEM213_ 81932_AT	MAP3K9	HOXA11	7.87E-09
RACGAP1_ 21625_AT	RBMY1A1	ZNF844	7.87E-09
RACGAP1_ 21625_AT	TLR8	ZNF844	7.87E-09
TMEM213_ 81931_AT	MAZ	HOXB1	7.91E-09
TMEM213_ 81932_AT	MAZ	HOXB1	7.91E-09
FAM149A_ 71399_AP	ZNF732	GLIS1	8.57E-09
GADL1_ 63808_AT	RPL13	ZNF789	8.83E-09
GADL1_ 63808_AT	ACO1	IRF6	8.85E-09
GADL1_ 63808_AT	PRSS36	RUNX2	9.24E-09
RACGAP1_ 21625_AT	TLR3	DMRT2	9.49E-09
RACGAP1_ 21625_AT	CSDA	PLAGL1	9.57E-09
CYFIP2_ 74323_AP	CPN2	NR3C2	9.67E-09
RACGAP1_ 21625_AT	CELF3	ZNF844	9.80E-09
TMEM213_ 81931_AT	QTRT1	MSX1	1.03E-08
TMEM213_ 81932_AT	QTRT1	MSX1	1.03E-08
RACGAP1_ 21625_AT	CSDA	TET3	1.03E-08
TMEM213_ 81931_AT	RPL28	ZNF296	1.06E-08
TMEM213_ 81932_AT	RPL28	ZNF296	1.06E-08
RACGAP1_ 21625_AT	THG1L	ZNF844	1.07E-08
ELF5_ 14952_AT	PABPC1L	FOXL1	1.10E-08
GADL1_ 63808_AT	IGF2BP3	FOXH1	1.11E-08
UBE2D2_ 73616_AP	AFF3	ZNF844	1.11E-08
UBE2D2_ 73616_AP	OAS3	ZNF844	1.15E-08
TMEM213_ 81931_AT	PRSS53	FOXD4L6	1.16E-08
TMEM213_ 81932_AT	PRSS53	FOXD4L6	1.16E-08
RACGAP1_ 21625_AT	ESRP2	NR3C2	1.16E-08
RACGAP1_ 21625_AT	TOP2A	ZNF844	1.16E-08
RACGAP1_ 21625_AT	ZIC3	NR3C2	1.17E-08
GADL1_ 63808_AT	NOP16	IRF6	1.19E-08
RALBP1_ 44603_AP	F2	IRF6	1.21E-08
TMEM213_ 81931_AT	MAZ	RARA	1.22E-08
TMEM213_ 81932_AT	MAZ	RARA	1.22E-08
TMEM213_ 81931_AT	CSDA	PLAG1	1.23E-08
TMEM213_ 81932_AT	CSDA	PLAG1	1.23E-08
RACGAP1_ 21625_AT	RPL35	TBX15	1.23E-08
TMEM213_ 81931_AT	RPL37	BATF	1.26E-08
TMEM213_ 81932_AT	RPL37	BATF	1.26E-08
CRYAB_ 18693_AP	ELAVL3	IRF6	1.30E-08
ELF5_ 14952_AT	PABPC1L	HSF4	1.32E-08
UBE2D2_ 73616_AP	DARS	DLX4	1.33E-08
GADL1_ 63808_AT	PODNL1	ZGLP1	1.33E-08
CYFIP2_ 74323_AP	NFKB2	ZNF844	1.34E-08
TMEM213_ 81931_AT	TLR3	MXI1	1.36E-08
TMEM213_ 81932_AT	TLR3	MXI1	1.36E-08
GADL1_ 63808_AT	RPL28	CENPA	1.37E-08
GADL1_ 63808_AT	MRPL33	SIM2	1.38E-08
TMEM213_ 81931_AT	PRSS53	NHLH1	1.41E-08
TMEM213_ 81932_AT	PRSS53	NHLH1	1.41E-08
TMEM213_ 81931_AT	PRSS53	IRX3	1.43E-08
TMEM213_ 81932_AT	PRSS53	IRX3	1.43E-08
CRYAB_ 18693_AP	ZNF337	ZNF488	1.45E-08
RACGAP1_ 21625_AT	SIRPB1	ZNF844	1.45E-08
GADL1_ 63808_AT	TLR3	LYL1	1.46E-08
TMEM213_ 81931_AT	RPS2	HOXB1	1.50E-08
TMEM213_ 81932_AT	RPS2	HOXB1	1.50E-08
UBE2D2_ 73616_AP	NOVA2	ZNF844	1.52E-08
TMEM213_ 81931_AT	SALL4	LBX2	1.54E-08
TMEM213_ 81932_AT	SALL4	LBX2	1.54E-08
TMEM213_ 81931_AT	CCNL2	POU2F2	1.54E-08
TMEM213_ 81932_AT	CCNL2	POU2F2	1.54E-08
RALBP1_ 44603_AP	F2	NR3C2	1.55E-08
RALBP1_ 44603_AP	ZNF83	ZNF488	1.57E-08
TMEM213_ 81931_AT	MSI2	THRB	1.58E-08
TMEM213_ 81932_AT	MSI2	THRB	1.58E-08
TMEM213_ 81931_AT	LRRN2	ZNF692	1.60E-08
TMEM213_ 81932_AT	LRRN2	ZNF692	1.60E-08
RACGAP1_ 21625_AT	SYNE1	TBX19	1.68E-08
GADL1_ 63808_AT	RELB	SIM2	1.69E-08
RALBP1_ 44603_AP	F2	THRB	1.71E-08
GADL1_ 63808_AT	LARS2	IRF6	1.72E-08
TMEM213_ 81931_AT	TRMT1	LYL1	1.72E-08
TMEM213_ 81932_AT	TRMT1	LYL1	1.72E-08
TMEM213_ 81931_AT	NXF3	TFCP2L1	1.72E-08
TMEM213_ 81932_AT	NXF3	TFCP2L1	1.72E-08
CYFIP2_ 74323_AP	ZNF732	ESRRG	1.74E-08
RACGAP1_ 21625_AT	ZNF331	ZNF844	1.74E-08
TMEM213_ 81931_AT	RECQL4	LYL1	1.75E-08
TMEM213_ 81932_AT	RECQL4	LYL1	1.75E-08
RACGAP1_ 21625_AT	ZNF337	ESRRG	1.77E-08
RACGAP1_ 21625_AT	RBM47	NFE2L3	1.78E-08
RACGAP1_ 21625_AT	CSDA	NFE2L3	1.80E-08
RALBP1_ 44603_AP	LRRC4B	FOXM1	1.83E-08
TMEM213_ 81931_AT	RPL37	HLX	1.84E-08
TMEM213_ 81932_AT	RPL37	HLX	1.84E-08
GADL1_ 63808_AT	RPS19	DPF1	1.86E-08
RACGAP1_ 21625_AT	MAP3K9	DLX4	1.89E-08
RACGAP1_ 21625_AT	CCNL2	ESRRG	1.92E-08
FAM149A_ 71399_AP	CSDA	ETV4	1.92E-08
CYFIP2_ 74323_AP	MAZ	PPARA	1.92E-08
FAM149A_ 71399_AP	BRSK1	GATA2	1.93E-08
UBE2D2_ 73616_AP	CSDA	ZNF844	1.93E-08
TMEM213_ 81931_AT	PRSS53	DLX1	2.09E-08
TMEM213_ 81932_AT	PRSS53	DLX1	2.09E-08
COL4A6_ 89858_AT	ESRP1	NR3C2	2.09E-08
COL4A6_ 89859_AT	ESRP1	NR3C2	2.09E-08
TMEM213_ 81931_AT	TLR3	FLI1	2.14E-08
TMEM213_ 81932_AT	TLR3	FLI1	2.14E-08
FAM149A_ 71399_AP	TLR3	BHLHE41	2.18E-08
GADL1_ 63808_AT	RPS19	CEBPB	2.18E-08
UBE2D2_ 73616_AP	RBM47	PRDM1	2.21E-08
COL4A6_ 89858_AT	SYNE1	NR3C2	2.22E-08
COL4A6_ 89859_AT	SYNE1	NR3C2	2.22E-08
CYFIP2_ 74323_AP	PARP10	ZNF844	2.28E-08
RACGAP1_ 21625_AT	ZC3H12D	ZNF844	2.32E-08
GADL1_ 63808_AT	RPL35	MNX1	2.42E-08
TMEM213_ 81931_AT	MSI2	IRF6	2.60E-08
TMEM213_ 81932_AT	MSI2	IRF6	2.60E-08
UBE2D2_ 73616_AP	CPEB4	ETS1	2.65E-08
TMEM213_ 81931_AT	LRRN2	CEBPB	2.69E-08
TMEM213_ 81932_AT	LRRN2	CEBPB	2.69E-08
RACGAP1_ 21625_AT	ANKRD36	NR3C2	2.69E-08
CRYAB_ 18693_AP	PABPC1L	HOXD13	2.72E-08
TMEM213_ 81931_AT	TLR3	ETS1	2.76E-08
TMEM213_ 81932_AT	TLR3	ETS1	2.76E-08
TMEM213_ 81931_AT	MEX3B	TBX19	2.80E-08
TMEM213_ 81932_AT	MEX3B	TBX19	2.80E-08
GADL1_ 63808_AT	RPL13	ZGLP1	2.81E-08
TMEM213_ 81931_AT	RPL37	FOXL1	2.84E-08
TMEM213_ 81932_AT	RPL37	FOXL1	2.84E-08
UBE2D2_ 73616_AP	RBM47	NFE2L3	2.88E-08
GADL1_ 63808_AT	PODNL1	HES4	2.89E-08
UBE2D2_ 73616_AP	RBM47	CEBPB	2.91E-08
GADL1_ 63808_AT	EXOSC5	NR3C2	2.92E-08
GADL1_ 63808_AT	RPS20	PPARA	2.93E-08
RACGAP1_ 21625_AT	CSDA	ZNF844	2.97E-08
CRYAB_ 18693_AP	PABPC1L	ZNF90	3.04E-08
RALBP1_ 44603_AP	ABCC3	NR3C2	3.07E-08
UBE2D2_ 73616_AP	PEBP1	ZNF844	3.10E-08
CYFIP2_ 74323_AP	MECOM	FOXL1	3.15E-08
RACGAP1_ 21625_AT	SALL4	PITX1	3.16E-08
TMEM213_ 81931_AT	TLR3	TCF4	3.16E-08
TMEM213_ 81932_AT	TLR3	TCF4	3.16E-08
RACGAP1_ 21625_AT	MSI2	FOXL1	3.19E-08
TMEM213_ 81931_AT	CSDA	TFAP2C	3.21E-08
TMEM213_ 81932_AT	CSDA	TFAP2C	3.21E-08
TMEM213_ 81931_AT	WSB1	POU2F2	3.24E-08
TMEM213_ 81932_AT	WSB1	POU2F2	3.24E-08
TMEM213_ 81931_AT	RPL28	HLX	3.25E-08
TMEM213_ 81932_AT	RPL28	HLX	3.25E-08
RACGAP1_ 21625_AT	RELB	ZGLP1	3.26E-08
RACGAP1_ 21625_AT	LRRN2	SIM2	3.32E-08
RACGAP1_ 21625_AT	P4HB	ZNF844	3.43E-08
TMEM213_ 81931_AT	RBM47	TBX19	3.44E-08
TMEM213_ 81932_AT	RBM47	TBX19	3.44E-08
UBE2D2_ 73616_AP	NFKB2	BARX2	3.47E-08
CRYAB_ 18693_AP	PRSS53	ETV4	3.52E-08
UBE2D2_ 73616_AP	ZNF841	RUNX1	3.53E-08
RACGAP1_ 21625_AT	PODNL1	ZNF844	3.65E-08
UBE2D2_ 73616_AP	RBM47	BCL6B	3.69E-08
GADL1_ 63808_AT	TLR3	ZNF688	3.69E-08
RALBP1_ 44603_AP	IGF2BP3	OVOL1	3.78E-08
RALBP1_ 44603_AP	NFKB2	ZNF844	3.79E-08
UBE2D2_ 73616_AP	TLR8	ZNF844	3.82E-08
UBE2D2_ 73616_AP	BLM	RUNX1	3.83E-08
RACGAP1_ 21625_AT	NOVA2	ZNF844	4.02E-08
TMEM213_ 81931_AT	PRSS53	ZNF469	4.03E-08
TMEM213_ 81932_AT	PRSS53	ZNF469	4.03E-08
CRYAB_ 18693_AP	ZNF337	HOXD13	4.04E-08
RACGAP1_ 21625_AT	MSI2	NFE2L3	4.09E-08
RACGAP1_ 21625_AT	GFI1	ZNF844	4.10E-08
UBE2D2_ 73616_AP	PRSS53	POU5F1	4.16E-08
GADL1_ 63808_AT	RPL28	IRX2	4.20E-08
TMEM213_ 81931_AT	RPL28	BATF	4.21E-08
TMEM213_ 81932_AT	RPL28	BATF	4.21E-08
TMEM213_ 81931_AT	NXF3	ESRRB	4.23E-08
TMEM213_ 81932_AT	NXF3	ESRRB	4.23E-08
CYFIP2_ 74323_AP	CPEB4	FLI1	4.38E-08
TMEM213_ 81931_AT	PRSS53	ZNF692	4.40E-08
TMEM213_ 81932_AT	PRSS53	ZNF692	4.40E-08
TMEM213_ 81931_AT	ZNF677	TBX19	4.43E-08
TMEM213_ 81932_AT	ZNF677	TBX19	4.43E-08
TMEM213_ 81931_AT	RBM47	ANKZF1	4.52E-08
TMEM213_ 81932_AT	RBM47	ANKZF1	4.52E-08
TMEM213_ 81931_AT	RPS14	RUNX1	4.52E-08
TMEM213_ 81932_AT	RPS14	RUNX1	4.52E-08
CYFIP2_ 74323_AP	SYNE1	PPARA	4.56E-08
CRYAB_ 18693_AP	TDRD5	SIM2	4.58E-08
TMEM213_ 81931_AT	PRDM16	ZNF844	4.64E-08
RACGAP1_ 21625_AT	QTRT1	NR3C2	4.69E-08
GADL1_ 63808_AT	RPS19	CENPA	4.92E-08
TMEM213_ 81931_AT	MAZ	PPARA	4.93E-08
TMEM213_ 81932_AT	MAZ	PPARA	4.93E-08
UBE2D2_ 73616_AP	DARS	RBCK1	4.96E-08
RALBP1_ 44603_AP	NUSAP1	ZNF844	4.97E-08
UBE2D2_ 73616_AP	TLR3	RARA	4.98E-08
TMEM213_ 81931_AT	SAMD14	CENPT	5.02E-08
TMEM213_ 81932_AT	SAMD14	CENPT	5.02E-08
TMEM213_ 81931_AT	CSDA	MXI1	5.02E-08
TMEM213_ 81932_AT	CSDA	MXI1	5.02E-08
CYFIP2_ 74323_AP	CPEB4	RUNX2	5.20E-08
GADL1_ 63808_AT	CNP	HLX	5.27E-08
TMEM213_ 81931_AT	RBM47	NHLH1	5.29E-08
TMEM213_ 81932_AT	RBM47	NHLH1	5.29E-08
UBE2D2_ 73616_AP	RPL36A	PPARA	5.32E-08
ELF5_ 14952_AT	PABPC1L	ZNF789	5.40E-08
TMEM213_ 81931_AT	RPL37	POU2F2	5.46E-08
TMEM213_ 81932_AT	RPL37	POU2F2	5.46E-08
UBE2D2_ 73616_AP	RBM47	MEF2C	5.48E-08
TMEM213_ 81931_AT	RPL28	MXD3	5.50E-08
TMEM213_ 81932_AT	RPL28	MXD3	5.50E-08
GADL1_ 63808_AT	MAZ	LYL1	5.51E-08
GADL1_ 63808_AT	BRSK1	NFE2L3	5.52E-08
RACGAP1_ 21625_AT	ENOX1	ZNF844	5.57E-08
TMEM213_ 81931_AT	RPS2	TBX19	5.59E-08
TMEM213_ 81932_AT	RPS2	TBX19	5.59E-08
TMEM213_ 81931_AT	ANKRD36	POU2F2	5.67E-08
TMEM213_ 81932_AT	ANKRD36	POU2F2	5.67E-08
TMEM213_ 81931_AT	ESRP2	RUNX1	5.81E-08
TMEM213_ 81932_AT	ESRP2	RUNX1	5.81E-08
CRYAB_ 18693_AP	ZNF337	MEOX2	5.91E-08
TMEM213_ 81931_AT	PRSS36	MSX1	6.03E-08
TMEM213_ 81932_AT	PRSS36	MSX1	6.03E-08
UBE2D2_ 73616_AP	LRRN2	ZGLP1	6.10E-08
GADL1_ 63808_AT	RPS19	IRX2	6.15E-08
COL4A6_ 89858_AT	ANKRD36	ZNF692	6.18E-08
COL4A6_ 89859_AT	ANKRD36	ZNF692	6.18E-08
FAM149A_ 71399_AP	BRSK1	HEY1	6.23E-08
RACGAP1_ 21625_AT	MSI2	MYBL1	6.26E-08
TMEM213_ 81931_AT	RPS19	FOXS1	6.41E-08
TMEM213_ 81932_AT	RPS19	FOXS1	6.41E-08
UBE2D2_ 73616_AP	ISG20	ZNF844	6.46E-08
CRYAB_ 18693_AP	WSB1	BARX1	6.47E-08
TMEM213_ 81931_AT	ZNF205	LBX2	6.55E-08
TMEM213_ 81932_AT	ZNF205	LBX2	6.55E-08
UBE2D2_ 73616_AP	ESRP1	SIM2	6.56E-08
GADL1_ 63808_AT	RPL27A	MNX1	6.62E-08
GADL1_ 63808_AT	MAZ	GATA3	6.66E-08
FAM149A_ 71399_AP	SLIT2	PPARA	6.71E-08
TMEM213_ 81931_AT	SAMD14	RBCK1	6.88E-08
TMEM213_ 81932_AT	SAMD14	RBCK1	6.88E-08
TMEM213_ 81931_AT	SAMD14	ZNF692	6.89E-08
TMEM213_ 81932_AT	SAMD14	ZNF692	6.89E-08
CYFIP2_ 74323_AP	MAP3K9	POU2F2	6.93E-08
GADL1_ 63808_AT	RPS19	AHRR	6.98E-08
TMEM213_ 81931_AT	PRDM16	IRF6	7.00E-08
TMEM213_ 81932_AT	PRDM16	IRF6	7.00E-08
TMEM213_ 81931_AT	BRSK1	NR1H3	7.02E-08
TMEM213_ 81932_AT	BRSK1	NR1H3	7.02E-08
RALBP1_ 44603_AP	THG1L	ZNF844	7.09E-08
RACGAP1_ 21625_AT	MAP3K9	ZNF844	7.11E-08
RACGAP1_ 21625_AT	TLR7	ZNF844	7.11E-08
GADL1_ 63808_AT	LARS2	MEIS3	7.33E-08
RACGAP1_ 21625_AT	PABPC1L	ARNT2	7.42E-08
RACGAP1_ 21625_AT	APOBEC3H	ZNF844	7.55E-08
CRYAB_ 18693_AP	LUC7L	MEOX2	7.57E-08
TMEM213_ 81931_AT	RPL28	FOXS1	7.68E-08
TMEM213_ 81932_AT	RPL28	FOXS1	7.68E-08
TMEM213_ 81931_AT	RPS20	FOXH1	7.72E-08
TMEM213_ 81932_AT	RPS20	FOXH1	7.72E-08
COL4A6_ 89858_AT	ZNF98	NR3C2	7.73E-08
COL4A6_ 89859_AT	ZNF98	NR3C2	7.73E-08
UBE2D2_ 73616_AP	RBM47	ZNF844	7.73E-08
UBE2D2_ 73616_AP	NUSAP1	RUNX1	7.76E-08
GADL1_ 63808_AT	RPL28	MNX1	7.83E-08
CYFIP2_ 74323_AP	OAS1	ZNF844	7.84E-08
TMEM213_ 81931_AT	SAMD14	E2F2	7.88E-08
TMEM213_ 81932_AT	SAMD14	E2F2	7.88E-08
UBE2D2_ 73616_AP	MOV10L1	RUNX1	7.88E-08
TMEM213_ 81931_AT	RPL37	NR1H3	7.89E-08
TMEM213_ 81932_AT	RPL37	NR1H3	7.89E-08
PCNA_ 58648_AP	TLR3	IRF1	7.90E-08
GADL1_ 63808_AT	RPL35	GSC	7.97E-08
GADL1_ 63808_AT	RPS19	RUNX2	8.06E-08
TMEM213_ 81931_AT	MAZ	ANKZF1	8.15E-08
TMEM213_ 81932_AT	MAZ	ANKZF1	8.15E-08
ELF5_ 14952_AT	PABPC1L	RFX8	8.33E-08
TMEM213_ 81931_AT	CSDA	HOXB9	8.41E-08
TMEM213_ 81932_AT	CSDA	HOXB9	8.41E-08
GADL1_ 63808_AT	RPL35	BATF	8.61E-08
GADL1_ 63808_AT	RPS19	MYBL1	8.68E-08
RACGAP1_ 21625_AT	AURKB	HOXB1	8.79E-08
CYFIP2_ 74323_AP	MFHAS1	ESRRG	8.85E-08
GADL1_ 63808_AT	IGF2BP3	NR1I3	8.97E-08
FAM149A_ 71399_AP	TLR3	IRX3	8.98E-08
COL4A6_ 89858_AT	PRDM16	THRB	9.11E-08
COL4A6_ 89859_AT	PRDM16	THRB	9.11E-08
RACGAP1_ 21625_AT	CPEB4	FOXD4L1	9.12E-08
CRYAB_ 18693_AP	ZNF732	MSC	9.17E-08
RACGAP1_ 21625_AT	RBM46	ZNF844	9.37E-08
GADL1_ 63808_AT	RPL13	RUNX2	9.44E-08
RACGAP1_ 21625_AT	ESRP1	NR3C2	9.52E-08
RACGAP1_ 21625_AT	TDRD10	ZNF844	9.57E-08
UBE2D2_ 73616_AP	TLR7	ZNF844	9.65E-08
TMEM213_ 81931_AT	CELF6	ESRRG	9.66E-08
TMEM213_ 81932_AT	CELF6	ESRRG	9.66E-08
TMEM213_ 81931_AT	AFF3	TET3	9.70E-08
TMEM213_ 81932_AT	AFF3	TET3	9.70E-08
CYFIP2_ 74323_AP	DARS	ZNF844	9.73E-08
GADL1_ 63808_AT	RPL35	AHRR	9.74E-08
RALBP1_ 44603_AP	CCNL2	ZNF488	9.74E-08
TMEM213_ 81931_AT	RPS15	NR1H3	9.80E-08
TMEM213_ 81932_AT	RPS15	NR1H3	9.80E-08
CYFIP2_ 74323_AP	NFKB2	PPARA	9.82E-08
TMEM213_ 81931_AT	BRSK1	HLX	9.83E-08
TMEM213_ 81932_AT	BRSK1	HLX	9.83E-08
UBE2D2_ 73616_AP	RBM47	RUNX2	9.95E-08
RACGAP1_ 21625_AT	CCNL2	ZNF582	9.95E-08
GADL1_ 63808_AT	RPS21	LBX2	1.02E-07
RACGAP1_ 21625_AT	MEX3B	ZNF844	1.03E-07
TMEM213_ 81931_AT	QTRT1	LYL1	1.04E-07
TMEM213_ 81932_AT	QTRT1	LYL1	1.04E-07
TMEM213_ 81931_AT	RPL13	ATF4	1.06E-07
TMEM213_ 81932_AT	RPL13	ATF4	1.06E-07
CRYAB_ 18693_AP	IGF2BP2	FOXE3	1.07E-07
TMEM213_ 81931_AT	LRRN2	RUNX1	1.07E-07
TMEM213_ 81932_AT	LRRN2	RUNX1	1.07E-07
CRYAB_ 18693_AP	BRSK1	CENPT	1.10E-07
UBE2D2_ 73616_AP	SLIT2	NR3C2	1.12E-07
CYFIP2_ 74323_AP	CPEB4	PLAGL1	1.12E-07
CYFIP2_ 74323_AP	CSDA	ETV4	1.13E-07
RALBP1_ 44603_AP	IGF2BP3	HOXC13	1.16E-07
RACGAP1_ 21625_AT	CNP	ZNF844	1.17E-07
GADL1_ 63808_AT	RPL35	RUNX2	1.18E-07
TMEM213_ 81931_AT	RPL13	ZNF296	1.19E-07
TMEM213_ 81932_AT	RPL13	ZNF296	1.19E-07
GADL1_ 63808_AT	RPL27A	NKX2-2	1.20E-07
TMEM213_ 81931_AT	QTRT1	SNAI3	1.21E-07
TMEM213_ 81932_AT	QTRT1	SNAI3	1.21E-07
UBE2D2_ 73616_AP	P4HB	ZNF844	1.21E-07
CRYAB_ 18693_AP	AURKB	HOXB6	1.22E-07
RACGAP1_ 21625_AT	MEX3B	NFE2L3	1.22E-07
RACGAP1_ 21625_AT	ZNF677	ZNF789	1.22E-07
RACGAP1_ 21625_AT	TLR3	BCL11B	1.23E-07
RACGAP1_ 21625_AT	MAPK15	NR3C2	1.25E-07
RACGAP1_ 21625_AT	LARS2	SIM2	1.25E-07
UBE2D2_ 73616_AP	ZNF732	HOXD8	1.26E-07
RACGAP1_ 21625_AT	MSI2	LBX2	1.27E-07
TMEM213_ 81931_AT	QTRT1	TBX19	1.27E-07
TMEM213_ 81932_AT	QTRT1	TBX19	1.27E-07
TMEM213_ 81931_AT	RBM47	POU2F2	1.28E-07
TMEM213_ 81932_AT	RBM47	POU2F2	1.28E-07
GADL1_ 63808_AT	RPL28	ZNF789	1.28E-07
UBE2D2_ 73616_AP	APOBEC3F	ZNF844	1.29E-07
RACGAP1_ 21625_AT	MAP3K9	SIM2	1.31E-07
UBE2D2_ 73616_AP	C2orf15	RUNX1	1.32E-07
ELF5_ 14952_AT	NFKB2	ZNF844	1.32E-07
CYFIP2_ 74323_AP	APOBEC3G	ZNF844	1.35E-07
TMEM213_ 81931_AT	MAP3K9	ZNF276	1.37E-07
TMEM213_ 81932_AT	MAP3K9	ZNF276	1.37E-07
RACGAP1_ 21625_AT	CPEB4	FOXS1	1.43E-07
TMEM213_ 81931_AT	CSDA	HOXB1	1.43E-07
TMEM213_ 81932_AT	CSDA	HOXB1	1.43E-07
RACGAP1_ 21625_AT	CPEB4	IRF7	1.43E-07
FAM149A_ 71399_AP	TDRD10	SIX4	1.43E-07
GADL1_ 63808_AT	PRSS36	ZMAT1	1.43E-07
TMEM213_ 81931_AT	RPL30	NR1H3	1.44E-07
TMEM213_ 81932_AT	RPL30	NR1H3	1.44E-07
CRYAB_ 18693_AP	ZNF98	CENPA	1.46E-07
TMEM213_ 81931_AT	MAZ	FOXD4L1	1.46E-07
TMEM213_ 81932_AT	MAZ	FOXD4L1	1.46E-07
RALBP1_ 44603_AP	MFHAS1	TWIST1	1.47E-07
TMEM213_ 81931_AT	RPS15	ETS1	1.49E-07
TMEM213_ 81932_AT	RPS15	ETS1	1.49E-07
COL4A6_ 89858_AT	MFHAS1	ZHX3	1.50E-07
COL4A6_ 89859_AT	MFHAS1	ZHX3	1.50E-07
GADL1_ 63808_AT	ZNF189	ZNF688	1.50E-07
FAM149A_ 71399_AP	TLR3	ETS1	1.51E-07
GADL1_ 63808_AT	EEF1A2	LBX2	1.51E-07
CYFIP2_ 74323_AP	APOBEC3F	PPARA	1.52E-07
TMEM213_ 81931_AT	RPL13	MESP1	1.54E-07
TMEM213_ 81932_AT	RPL13	MESP1	1.54E-07
CRYAB_ 18693_AP	MAZ	HOXA4	1.58E-07
UBE2D2_ 73616_AP	LRRN2	ZNF789	1.58E-07
GADL1_ 63808_AT	MAP3K9	THRB	1.60E-07
TMEM213_ 81931_AT	LRRN2	RBCK1	1.61E-07
TMEM213_ 81932_AT	LRRN2	RBCK1	1.61E-07
GADL1_ 63808_AT	RPL27A	TBX4	1.63E-07
CYFIP2_ 74323_AP	CSDA	FOXD3	1.64E-07
RACGAP1_ 21625_AT	RBM47	RUNX2	1.68E-07
GADL1_ 63808_AT	RPL27A	ASCL1	1.69E-07
TMEM213_ 81931_AT	ZNF189	HOXB6	1.69E-07
TMEM213_ 81932_AT	ZNF189	HOXB6	1.69E-07
GADL1_ 63808_AT	QTRT1	MXI1	1.70E-07
TMEM213_ 81931_AT	RPL28	ZGLP1	1.74E-07
TMEM213_ 81932_AT	RPL28	ZGLP1	1.74E-07
TMEM213_ 81931_AT	LARS2	EN2	1.75E-07
TMEM213_ 81932_AT	LARS2	EN2	1.75E-07
TMEM213_ 81931_AT	RPL13	HOXA11	1.79E-07
TMEM213_ 81932_AT	RPL13	HOXA11	1.79E-07
RALBP1_ 44603_AP	TRMT1	ZNF488	1.86E-07
GADL1_ 63808_AT	RPS19	ZNF789	1.86E-07
GADL1_ 63808_AT	CSDA	ZNF688	1.87E-07
TMEM213_ 81931_AT	RBM47	ZNF99	1.89E-07
TMEM213_ 81932_AT	RBM47	ZNF99	1.89E-07
TMEM213_ 81931_AT	PRSS36	HLX	1.96E-07
TMEM213_ 81932_AT	PRSS36	HLX	1.96E-07
RACGAP1_ 21625_AT	NFKB2	BARX2	1.97E-07
TMEM213_ 81931_AT	SALL4	ETV4	1.97E-07
TMEM213_ 81932_AT	SALL4	ETV4	1.97E-07
RACGAP1_ 21625_AT	TLR3	MXI1	1.99E-07
GADL1_ 63808_AT	RPS19	HOXA4	2.00E-07
RACGAP1_ 21625_AT	PRSS53	ZNF582	2.00E-07
RACGAP1_ 21625_AT	LARS2	LBX2	2.05E-07
TMEM213_ 81931_AT	RPL37	MXD3	2.05E-07
TMEM213_ 81932_AT	RPL37	MXD3	2.05E-07
RACGAP1_ 21625_AT	CPEB4	RUNX1	2.07E-07
RACGAP1_ 21625_AT	BRSK1	ZNF582	2.08E-07
CRYAB_ 18693_AP	DQX1	AHRR	2.09E-07
UBE2D2_ 73616_AP	RBM47	FOXJ3	2.09E-07
CYFIP2_ 74323_AP	MRPL33	PPARA	2.09E-07
TMEM213_ 81931_AT	CNP	DLX5	2.10E-07
TMEM213_ 81932_AT	CNP	DLX5	2.10E-07
TMEM213_ 81931_AT	CPEB4	MESP1	2.10E-07
TMEM213_ 81932_AT	CPEB4	MESP1	2.10E-07
GADL1_ 63808_AT	RPL12	THRB	2.10E-07
UBE2D2_ 73616_AP	CSDA	PPARA	2.11E-07
ELF5_ 14952_AT	CNP	ELF5	2.12E-07
TMEM213_ 81931_AT	RPL28	HOXA6	2.14E-07
TMEM213_ 81932_AT	RPL28	HOXA6	2.14E-07
CYFIP2_ 74323_AP	IGF2BP2	PPARA	2.14E-07
TMEM213_ 81931_AT	RPS19	BATF	2.15E-07
TMEM213_ 81932_AT	RPS19	BATF	2.15E-07
TMEM213_ 81931_AT	BRSK1	POU2F2	2.17E-07
TMEM213_ 81932_AT	BRSK1	POU2F2	2.17E-07
TMEM213_ 81931_AT	RBM47	TFCP2L1	2.17E-07
TMEM213_ 81932_AT	RBM47	TFCP2L1	2.17E-07
RACGAP1_ 21625_AT	MAZ	FOXS1	2.18E-07
TMEM213_ 81931_AT	QTRT1	BATF	2.20E-07
TMEM213_ 81932_AT	QTRT1	BATF	2.20E-07
GADL1_ 63808_AT	RPS19	ZGLP1	2.20E-07
TMEM213_ 81931_AT	PPARGC1A	NR3C2	2.21E-07
TMEM213_ 81932_AT	PPARGC1A	NR3C2	2.21E-07
TMEM213_ 81931_AT	PRSS53	HSF4	2.25E-07
TMEM213_ 81932_AT	PRSS53	HSF4	2.25E-07
RACGAP1_ 21625_AT	GTF3A	ZNF581	2.25E-07
PCNA_ 58648_AP	TLR3	HOXA4	2.27E-07
PCNA_ 58649_AP	TLR3	HOXA4	2.27E-07
GADL1_ 63808_AT	RPS19	ZNF488	2.27E-07
TMEM213_ 81931_AT	ABCC3	NHLH1	2.30E-07
TMEM213_ 81932_AT	ABCC3	NHLH1	2.30E-07
GADL1_ 63808_AT	RPL28	PITX3	2.33E-07
CYFIP2_ 74323_AP	MAPK15	ZNF844	2.36E-07
RALBP1_ 44603_AP	ZNF132	ANKZF1	2.40E-07
TMEM213_ 81931_AT	PODNL1	FOXS1	2.40E-07
TMEM213_ 81932_AT	PODNL1	FOXS1	2.40E-07
TMEM213_ 81931_AT	PIWIL4	TBX19	2.41E-07
TMEM213_ 81932_AT	PIWIL4	TBX19	2.41E-07
TMEM213_ 81931_AT	RBM47	ESRRB	2.45E-07
TMEM213_ 81932_AT	RBM47	ESRRB	2.45E-07
GADL1_ 63808_AT	RPL27A	SALL3	2.45E-07
TMEM213_ 81931_AT	NBEAL1	ESRRG	2.48E-07
TMEM213_ 81932_AT	NBEAL1	ESRRG	2.48E-07
RACGAP1_ 21625_AT	NFKB2	NFE2L3	2.52E-07
GADL1_ 63808_AT	RPS19	NR1I2	2.55E-07
TMEM213_ 81931_AT	MAP3K9	SIM2	2.57E-07
TMEM213_ 81932_AT	MAP3K9	SIM2	2.57E-07
TMEM213_ 81931_AT	PRSS53	TET3	2.58E-07
TMEM213_ 81932_AT	PRSS53	TET3	2.58E-07
FAM149A_ 71399_AP	MAZ	ZNF488	2.59E-07
GADL1_ 63808_AT	C2orf15	LBX2	2.60E-07
RACGAP1_ 21625_AT	ANKRD36B	NR3C2	2.61E-07
GADL1_ 63808_AT	RPL13	ZNF276	2.64E-07
GADL1_ 63808_AT	RPS19	E2F8	2.66E-07
TMEM213_ 81931_AT	RPL12	NR1H3	2.67E-07
TMEM213_ 81932_AT	RPL12	NR1H3	2.67E-07
UBE2D2_ 73616_AP	APOBEC3C	ZNF844	2.69E-07
GADL1_ 63808_AT	RPL30	PLAGL1	2.70E-07
TMEM213_ 81931_AT	RPS19	ZGLP1	2.74E-07
TMEM213_ 81932_AT	RPS19	ZGLP1	2.74E-07
UBE2D2_ 73616_AP	ABCC3	ZNF692	2.79E-07
RALBP1_ 44603_AP	MFHAS1	ALX1	2.82E-07
TMEM213_ 81931_AT	RPS19	GSC	2.82E-07
TMEM213_ 81932_AT	RPS19	GSC	2.82E-07
GADL1_ 63808_AT	RPS19	TBX4	2.82E-07
FAM149A_ 71399_AP	NFKB2	HOXA4	2.86E-07
TMEM213_ 81931_AT	RPL13	NR1H3	2.91E-07
TMEM213_ 81932_AT	RPL13	NR1H3	2.91E-07
GADL1_ 63808_AT	RPL36	ZNF80	2.94E-07
RACGAP1_ 21625_AT	RPL35	LYL1	2.96E-07
TMEM213_ 81931_AT	BRSK1	IRF7	2.98E-07
TMEM213_ 81932_AT	BRSK1	IRF7	2.98E-07
TMEM213_ 81931_AT	APOBEC3B	IRF6	3.01E-07
TMEM213_ 81932_AT	APOBEC3B	IRF6	3.01E-07
RACGAP1_ 21625_AT	LARS2	RUNX1	3.02E-07
RACGAP1_ 21625_AT	LINGO1	ZNF844	3.03E-07
GADL1_ 63808_AT	QTRT1	ZNF395	3.09E-07
FAM149A_ 71399_AP	DARS	ETS1	3.10E-07
TMEM213_ 81931_AT	BRSK1	ZNF581	3.10E-07
TMEM213_ 81932_AT	BRSK1	ZNF581	3.10E-07
CYFIP2_ 74323_AP	TLR8	ZNF844	3.12E-07
COL4A6_ 89858_AT	LARS2	THRB	3.14E-07
COL4A6_ 89859_AT	LARS2	THRB	3.14E-07
CYFIP2_ 74323_AP	MAP3K9	ZNF80	3.19E-07
GADL1_ 63808_AT	C2orf15	ZNF844	3.19E-07
CYFIP2_ 74323_AP	MECOM	THRB	3.22E-07
TMEM213_ 81931_AT	MAZ	MSX1	3.33E-07
TMEM213_ 81932_AT	MAZ	MSX1	3.33E-07
RACGAP1_ 21625_AT	MAZ	PLAG1	3.34E-07
RACGAP1_ 21625_AT	NFKB2	ZNF582	3.40E-07
GADL1_ 63808_AT	RPL30	ESRRG	3.41E-07
GADL1_ 63808_AT	RPL13	MNX1	3.41E-07
GADL1_ 63808_AT	CPEB4	NR1H3	3.46E-07
COL4A6_ 89858_AT	PRDM16	NR3C2	3.48E-07
COL4A6_ 89859_AT	PRDM16	NR3C2	3.48E-07
UBE2D2_ 73616_AP	CPEB4	SCML4	3.48E-07
RACGAP1_ 21625_AT	SYNE1	STAT4	3.49E-07
TMEM213_ 81931_AT	RPS8	MXD3	3.50E-07
TMEM213_ 81932_AT	RPS8	MXD3	3.50E-07
TMEM213_ 81931_AT	RPL28	ETS1	3.51E-07
TMEM213_ 81932_AT	RPL28	ETS1	3.51E-07
TMEM213_ 81931_AT	RPS20	NR1H3	3.52E-07
TMEM213_ 81932_AT	RPS20	NR1H3	3.52E-07
RACGAP1_ 21625_AT	MAZ	CASZ1	3.58E-07
CRYAB_ 18693_AP	ZNF354B	SIM2	3.61E-07
RACGAP1_ 21625_AT	ZNF320	ZNF844	3.62E-07
CRYAB_ 18693_AP	AURKB	TBX19	3.69E-07
RALBP1_ 44603_AP	AURKB	SIX4	3.70E-07
GADL1_ 63808_AT	GTF3A	NR3C2	3.71E-07
GADL1_ 63808_AT	RPL35	CENPT	3.83E-07
TMEM213_ 81931_AT	ZNF677	NHLH1	3.83E-07
TMEM213_ 81931_AT	RPS20	MXD3	3.85E-07
TMEM213_ 81932_AT	RPS20	MXD3	3.85E-07
RALBP1_ 44603_AP	MFHAS1	DLX6	3.87E-07
RACGAP1_ 21625_AT	ZNF337	PLAG1	3.87E-07
TMEM213_ 81931_AT	RPS19	ETS1	3.93E-07
TMEM213_ 81932_AT	RPS19	ETS1	3.93E-07
TMEM213_ 81931_AT	RBM47	RARA	3.94E-07
TMEM213_ 81932_AT	RBM47	RARA	3.94E-07
UBE2D2_ 73616_AP	YBX2	ZNF844	3.94E-07
RACGAP1_ 21625_AT	PRSS53	ARNT2	3.95E-07
TMEM213_ 81931_AT	LRRN2	HES4	4.03E-07
TMEM213_ 81932_AT	LRRN2	HES4	4.03E-07
TMEM213_ 81931_AT	RBM47	ZIM2	4.04E-07
TMEM213_ 81932_AT	RBM47	ZIM2	4.04E-07
PCNA_ 58648_AP	BRSK1	PBX1	4.05E-07
PCNA_ 58649_AP	BRSK1	PBX1	4.05E-07
TMEM213_ 81931_AT	SAMD14	ZNF789	4.11E-07
TMEM213_ 81932_AT	SAMD14	ZNF789	4.11E-07
RALBP1_ 44603_AP	NFKB2	ONECUT2	4.13E-07
UBE2D2_ 73616_AP	CPEB4	STAT4	4.13E-07
TMEM213_ 81931_AT	BRSK1	ZNF296	4.13E-07
TMEM213_ 81932_AT	BRSK1	ZNF296	4.13E-07
TMEM213_ 81931_AT	NBEAL1	TFCP2L1	4.14E-07
TMEM213_ 81932_AT	NBEAL1	TFCP2L1	4.14E-07
RACGAP1_ 21625_AT	CPEB4	DLX6	4.21E-07
RACGAP1_ 21625_AT	CNP	VDR	4.27E-07
UBE2D2_ 73616_AP	RNF43	RUNX1	4.29E-07
UBE2D2_ 73616_AP	RBM47	NR5A2	4.32E-07
RACGAP1_ 21625_AT	APOBEC3G	NR3C2	4.33E-07
RACGAP1_ 21625_AT	MAZ	GLIS1	4.37E-07
CYFIP2_ 74323_AP	RBM47	HOXB6	4.39E-07
TMEM213_ 81932_AT	RELB	TBX19	4.39E-07
GADL1_ 63808_AT	RPL27A	ZNF789	4.42E-07
RACGAP1_ 21625_AT	ZNF677	NHLH1	4.44E-07
GADL1_ 63808_AT	CSDA	ZNF296	4.49E-07
UBE2D2_ 73616_AP	CSDA	BATF3	4.50E-07
GADL1_ 63808_AT	RPL36A	ZNF296	4.50E-07
CRYAB_ 18693_AP	MAP3K9	RUNX1	4.52E-07
TMEM213_ 81931_AT	RPS19	ZNF688	4.60E-07
TMEM213_ 81932_AT	RPS19	ZNF688	4.60E-07
RACGAP1_ 21625_AT	CPEB4	DLX5	4.61E-07
SH3D21_ 1764_AP	ZNF354B	FOXM1	4.61E-07
GADL1_ 63808_AT	RPL27A	ZNF296	4.61E-07
RACGAP1_ 21625_AT	CPEB4	MEIS3	4.64E-07
GADL1_ 63808_AT	RPL13	TBX4	4.67E-07
TMEM213_ 81931_AT	RPS15	ZNF581	4.68E-07
TMEM213_ 81932_AT	RPS15	ZNF581	4.68E-07
GADL1_ 63808_AT	PODNL1	IRX1	4.72E-07
GADL1_ 63808_AT	RPS19	FOXC1	4.77E-07
RACGAP1_ 21625_AT	MAZ	HOXA7	4.80E-07
GADL1_ 63808_AT	RPL36	BATF	4.85E-07
TMEM213_ 81931_AT	RPL13	HES4	4.89E-07
TMEM213_ 81932_AT	RPL13	HES4	4.89E-07
RACGAP1_ 21625_AT	MSI2	HOXD1	4.89E-07
CYFIP2_ 74323_AP	DARS	PPARA	4.94E-07
TMEM213_ 81931_AT	PPARGC1A	ZNF844	5.04E-07
TMEM213_ 81932_AT	PPARGC1A	ZNF844	5.04E-07
UBE2D2_ 73616_AP	ZNF132	IRF7	5.12E-07
TMEM213_ 81931_AT	CNP	FOXL1	5.13E-07
TMEM213_ 81932_AT	CNP	FOXL1	5.13E-07
CRYAB_ 18693_AP	ZNF337	HOXC13	5.13E-07
CYFIP2_ 74323_AP	RPL28	NRL	5.27E-07
ELF5_ 14952_AT	ANKRD36	ZNF692	5.29E-07
RACGAP1_ 21625_AT	NFKB2	BATF3	5.35E-07
TMEM213_ 81931_AT	SAMD14	ZNF276	5.36E-07
TMEM213_ 81932_AT	SAMD14	ZNF276	5.36E-07
RACGAP1_ 21625_AT	MAZ	HOXA4	5.38E-07
RACGAP1_ 21625_AT	MSI2	BATF3	5.42E-07
RACGAP1_ 21625_AT	NBEAL1	PLAG1	5.44E-07
TMEM213_ 81931_AT	APOBEC3F	PPARA	5.45E-07
TMEM213_ 81932_AT	APOBEC3F	PPARA	5.45E-07
CRYAB_ 18693_AP	IGF2BP2	MSC	5.48E-07
UBE2D2_ 73616_AP	RBM47	MSX1	5.50E-07
TMEM213_ 81931_AT	RELB	ARID5A	5.57E-07
TMEM213_ 81932_AT	RELB	ARID5A	5.57E-07
TMEM213_ 81931_AT	APOBEC3F	LBX2	5.60E-07
TMEM213_ 81932_AT	APOBEC3F	LBX2	5.60E-07
GADL1_ 63808_AT	RPL28	RARA	5.68E-07
TMEM213_ 81931_AT	APOBEC3G	IRF7	5.69E-07
TMEM213_ 81932_AT	APOBEC3G	IRF7	5.69E-07
GADL1_ 63808_AT	RPS20	FOXE3	5.71E-07
GADL1_ 63808_AT	RBM47	NR1H3	5.75E-07
SH3D21_ 1764_AP	ZNF354B	NR3C2	5.87E-07
GADL1_ 63808_AT	RPS19	MNX1	5.91E-07
GADL1_ 63808_AT	RPL28	PPARA	5.93E-07
GADL1_ 63808_AT	QTRT1	LBX2	6.00E-07
SH3D21_ 1764_AP	AURKB	MYBL2	6.04E-07
GADL1_ 63808_AT	RPL27A	FOXC1	6.08E-07
RACGAP1_ 21625_AT	BRSK1	FOXS1	6.14E-07
GADL1_ 63808_AT	RPS20	GLI2	6.17E-07
TMEM213_ 81931_AT	APOBEC3G	ZNF692	6.21E-07
TMEM213_ 81932_AT	APOBEC3G	ZNF692	6.21E-07
RACGAP1_ 21625_AT	ABCC3	ANKZF1	6.25E-07
RACGAP1_ 21625_AT	CSDA	STAT4	6.27E-07
GADL1_ 63808_AT	RPL10	THRB	6.29E-07
CRYAB_ 18693_AP	LUC7L	FOXG1	6.32E-07
FAM149A_ 71399_AP	MEX3B	E2F2	6.34E-07
CRYAB_ 18693_AP	AURKB	ZNF676	6.36E-07
TMEM213_ 81931_AT	ZNF189	OVOL1	6.39E-07
TMEM213_ 81932_AT	ZNF189	OVOL1	6.39E-07
TMEM213_ 81931_AT	MAP3K9	HOXA13	6.40E-07
TMEM213_ 81932_AT	MAP3K9	HOXA13	6.40E-07
TMEM213_ 81931_AT	BRSK1	FOXS1	6.58E-07
TMEM213_ 81932_AT	BRSK1	FOXS1	6.58E-07
UBE2D2_ 73616_AP	TLR3	IRX3	6.58E-07
RALBP1_ 44603_AP	H1F0	CENPA	6.60E-07
RALBP1_ 44603_AP	APOBEC3C	ZNF844	6.63E-07
GADL1_ 63808_AT	RPL27A	PPARA	6.70E-07
CYFIP2_ 74323_AP	PRSS36	ZNF556	6.71E-07
TMEM213_ 81931_AT	GTF3A	MXD3	6.75E-07
TMEM213_ 81932_AT	GTF3A	MXD3	6.75E-07
GADL1_ 63808_AT	QTRT1	BATF	6.78E-07
RACGAP1_ 21625_AT	PPARGC1A	ZNF692	6.81E-07
COL4A6_ 89858_AT	ANKRD36	ZNF789	6.86E-07
COL4A6_ 89859_AT	ANKRD36	ZNF789	6.86E-07
FAM149A_ 71399_AP	MEX3B	MYBL2	6.87E-07
CRYAB_ 18693_AP	KHDRBS2	SIM2	6.92E-07
RALBP1_ 44603_AP	MRPL33	ISL2	6.99E-07
RALBP1_ 44603_AP	AURKB	SIX1	6.99E-07
GADL1_ 63808_AT	RPL28	GLI2	7.08E-07
CRYAB_ 18693_AP	RDM1	SIM2	7.13E-07
GADL1_ 63808_AT	RPL28	TBX4	7.13E-07
TMEM213_ 81931_AT	LRRN2	TBX19	7.15E-07
TMEM213_ 81932_AT	LRRN2	TBX19	7.15E-07
RACGAP1_ 21625_AT	ZNF132	ANKZF1	7.19E-07
TMEM213_ 81931_AT	CNP	HOXB9	7.20E-07
TMEM213_ 81932_AT	CNP	HOXB9	7.20E-07
TMEM213_ 81931_AT	BLM	STAT4	7.20E-07
TMEM213_ 81932_AT	BLM	STAT4	7.20E-07
TMEM213_ 81931_AT	RELB	HLX	7.25E-07
TMEM213_ 81932_AT	RELB	HLX	7.25E-07
RACGAP1_ 21625_AT	RBM47	SPI1	7.27E-07
RACGAP1_ 21625_AT	CPEB4	FLI1	7.31E-07
RACGAP1_ 21625_AT	MSI2	PBX4	7.35E-07
TMEM213_ 81931_AT	CCNL2	ARID5A	7.39E-07
TMEM213_ 81932_AT	CCNL2	ARID5A	7.39E-07
GADL1_ 63808_AT	RPL12	VENTX	7.42E-07
RACGAP1_ 21625_AT	MECOM	MEIS3	7.49E-07
RACGAP1_ 21625_AT	DAZL	RUNX1	7.54E-07
TMEM213_ 81931_AT	MAP3K9	LEF1	7.58E-07
TMEM213_ 81932_AT	MAP3K9	LEF1	7.58E-07
GADL1_ 63808_AT	PRSS36	CENPT	7.65E-07
CYFIP2_ 74323_AP	CCNL2	FOXD3	7.70E-07
CYFIP2_ 74323_AP	MECOM	MXI1	7.76E-07
TMEM213_ 81931_AT	RPL28	NR1H3	7.77E-07
TMEM213_ 81932_AT	RPL28	NR1H3	7.77E-07
RALBP1_ 44603_AP	PRSS36	ONECUT2	7.77E-07
GADL1_ 63808_AT	RPS21	MNX1	7.81E-07
RACGAP1_ 21625_AT	MAZ	IRX3	7.87E-07
GADL1_ 63808_AT	RPL13	ZBTB32	8.11E-07
TMEM213_ 81931_AT	RPL37	ZNF688	8.24E-07
TMEM213_ 81932_AT	RPL37	ZNF688	8.24E-07
TMEM213_ 81931_AT	RPS19	HOXA6	8.26E-07
TMEM213_ 81932_AT	RPS19	HOXA6	8.26E-07
RALBP1_ 44603_AP	IGF2BP2	RUNX1	8.28E-07
RACGAP1_ 21625_AT	NBEAL1	LYL1	8.29E-07
GADL1_ 63808_AT	RPL13	AHRR	8.33E-07
ELF5_ 14952_AT	LUC7L	ZNF789	8.35E-07
TMEM213_ 81931_AT	ZNF205	MSX1	8.36E-07
TMEM213_ 81932_AT	ZNF205	MSX1	8.36E-07
RALBP1_ 44603_AP	MRPL33	CENPA	8.39E-07
GADL1_ 63808_AT	RPS20	SOX30	8.45E-07
GADL1_ 63808_AT	IGF2BP2	FOXI1	8.47E-07
FAM149A_ 71399_AP	SLIT2	NR3C2	8.51E-07
TMEM213_ 81931_AT	MEX3B	TFCP2L1	8.55E-07
TMEM213_ 81932_AT	MEX3B	TFCP2L1	8.55E-07
GADL1_ 63808_AT	RPS20	FOXC1	8.64E-07
RACGAP1_ 21625_AT	MAZ	HLX	8.67E-07
TMEM213_ 81931_AT	MRPL33	TBX19	8.68E-07
TMEM213_ 81932_AT	MRPL33	TBX19	8.68E-07
TMEM213_ 81931_AT	APOBEC3H	RUNX2	8.70E-07
TMEM213_ 81932_AT	APOBEC3H	RUNX2	8.70E-07
CYFIP2_ 74323_AP	CPEB4	NFE2L3	8.78E-07
UBE2D2_ 73616_AP	CPEB4	RUNX1	8.78E-07
TMEM213_ 81931_AT	ZNF677	PLAGL1	8.91E-07
TMEM213_ 81932_AT	ZNF677	PLAGL1	8.91E-07
CRYAB_ 18693_AP	LUC7L	FOXL2	8.92E-07
RACGAP1_ 21625_AT	APOBEC3G	PPARA	9.06E-07
GADL1_ 63808_AT	CSDA	LYL1	9.22E-07
TMEM213_ 81931_AT	MSI2	NR3C2	9.23E-07
TMEM213_ 81932_AT	MSI2	NR3C2	9.23E-07
GADL1_ 63808_AT	RPL28	HOXB9	9.27E-07
RACGAP1_ 21625_AT	TLR3	TET3	9.31E-07
TMEM213_ 81931_AT	RPL37	ANKZF1	9.34E-07
TMEM213_ 81932_AT	RPL37	ANKZF1	9.34E-07
GADL1_ 63808_AT	RPL13	GLI2	9.34E-07
GADL1_ 63808_AT	RPL27A	CENPT	9.42E-07
RACGAP1_ 21625_AT	SYNE1	PLAGL1	9.43E-07
RALBP1_ 44603_AP	RPS2	KLF5	9.47E-07
GADL1_ 63808_AT	RPL13	NR1I2	9.53E-07
CRYAB_ 18693_AP	CORO1A	SIM2	9.56E-07
TMEM213_ 81931_AT	LRRN2	MEIS3	9.59E-07
TMEM213_ 81932_AT	LRRN2	MEIS3	9.59E-07
GADL1_ 63808_AT	MEX3B	NR1H3	9.61E-07
GADL1_ 63808_AT	RPL30	MXI1	9.63E-07
TMEM213_ 81931_AT	CORO1A	ZNF692	9.68E-07
TMEM213_ 81932_AT	CORO1A	ZNF692	9.68E-07
FAM149A_ 71399_AP	LARS2	NR3C2	9.69E-07
CRYAB_ 18693_AP	ZNF132	TBX19	9.69E-07
FAM149A_ 71399_AP	MFHAS1	HEY1	9.71E-07
TMEM213_ 81931_AT	ZNF205	PPARA	9.79E-07
TMEM213_ 81932_AT	ZNF205	PPARA	9.79E-07
TMEM213_ 81931_AT	RPL37	SNAI3	9.80E-07
TMEM213_ 81932_AT	RPL37	SNAI3	9.80E-07
TMEM213_ 81931_AT	CORO1A	NHLH1	9.86E-07
TMEM213_ 81932_AT	CORO1A	NHLH1	9.86E-07
TMEM213_ 81931_AT	GTF3A	ZNF581	9.90E-07
TMEM213_ 81932_AT	GTF3A	ZNF581	9.90E-07
UBE2D2_ 73616_AP	RBM47	PAX9	9.95E-07
GADL1_ 63808_AT	GTF3A	ZNF789	9.97E-07
RALBP1_ 44603_AP	RECQL4	HMGA2	1.00E-06
TMEM213_ 81931_AT	BRSK1	ZIM2	1.01E-06
TMEM213_ 81932_AT	BRSK1	ZIM2	1.01E-06
RACGAP1_ 21625_AT	MAZ	GATA2	1.02E-06
UBE2D2_ 73616_AP	RBM47	ZIC2	1.02E-06
CRYAB_ 18693_AP	LUC7L	ALX1	1.03E-06
GADL1_ 63808_AT	RPS20	ZMAT1	1.03E-06
CRYAB_ 18693_AP	CCNL2	ZNF488	1.03E-06
FAM149A_ 71399_AP	SYNE1	HOXB8	1.04E-06
GADL1_ 63808_AT	RPS21	ZGLP1	1.04E-06
RACGAP1_ 21625_AT	MAP3K9	ZGLP1	1.04E-06
UBE2D2_ 73616_AP	ESRP2	RUNX1	1.05E-06
RACGAP1_ 21625_AT	MSI2	ZNF692	1.05E-06
TMEM213_ 81931_AT	MAP3K9	DLX5	1.06E-06
TMEM213_ 81932_AT	MAP3K9	DLX5	1.06E-06
CYFIP2_ 74323_AP	MAP3K9	NHLH1	1.07E-06
CRYAB_ 18693_AP	RPL36A	FOXE3	1.08E-06
GADL1_ 63808_AT	RPL28	MYC	1.08E-06
GADL1_ 63808_AT	RPL13	ZNF488	1.08E-06
RACGAP1_ 21625_AT	CPEB4	BATF	1.10E-06
RALBP1_ 44603_AP	MFHAS1	HOXC13	1.10E-06
TMEM213_ 81931_AT	PPARGC1A	ZNF789	1.11E-06
TMEM213_ 81932_AT	PPARGC1A	ZNF789	1.11E-06
TMEM213_ 81932_AT	PRSS36	NR1H3	1.12E-06
GADL1_ 63808_AT	RPL13	PPARA	1.13E-06
GADL1_ 63808_AT	EXOSC5	ZNF844	1.13E-06
TMEM213_ 81931_AT	RPS20	LYL1	1.14E-06
TMEM213_ 81932_AT	RPS20	LYL1	1.14E-06
RACGAP1_ 21625_AT	ZNF132	POU2F2	1.14E-06
GADL1_ 63808_AT	RPS20	SIM1	1.14E-06
TMEM213_ 81931_AT	RPS19	HLX	1.15E-06
TMEM213_ 81932_AT	RPS19	HLX	1.15E-06
CRYAB_ 18693_AP	TDRD10	MSC	1.15E-06
TMEM213_ 81931_AT	SAMD14	ZNF844	1.15E-06
TMEM213_ 81932_AT	SAMD14	ZNF844	1.15E-06
GADL1_ 63808_AT	RPL28	FOXN4	1.16E-06
TMEM213_ 81932_AT	ZNF677	NHLH1	1.16E-06
CRYAB_ 18693_AP	ZC3H12D	SIM2	1.16E-06
GADL1_ 63808_AT	RPL28	ZNF488	1.18E-06
CYFIP2_ 74323_AP	MAP3K9	ZNF789	1.18E-06
GADL1_ 63808_AT	PODNL1	BATF	1.19E-06
TMEM213_ 81931_AT	IGF2BP2	PPARA	1.19E-06
TMEM213_ 81932_AT	IGF2BP2	PPARA	1.19E-06
FAM149A_ 71399_AP	AURKB	EMX1	1.20E-06
CRYAB_ 18693_AP	DDX41	SIM2	1.20E-06
TMEM213_ 81931_AT	CELF4	GLIS1	1.21E-06
TMEM213_ 81932_AT	CELF4	GLIS1	1.21E-06
CYFIP2_ 74323_AP	SIRPB1	ZNF844	1.22E-06
TMEM213_ 81931_AT	MAPK15	ZNF844	1.22E-06
TMEM213_ 81932_AT	MAPK15	ZNF844	1.22E-06
TMEM213_ 81931_AT	ABCC3	HSF4	1.23E-06
TMEM213_ 81932_AT	ABCC3	HSF4	1.23E-06
GADL1_ 63808_AT	ZNF189	FOXS1	1.24E-06
TMEM213_ 81931_AT	RBM47	HMX2	1.24E-06
TMEM213_ 81932_AT	RBM47	HMX2	1.24E-06
CRYAB_ 18693_AP	LUC7L	HOXD13	1.25E-06
RACGAP1_ 21625_AT	RBM47	ESRRB	1.27E-06
GADL1_ 63808_AT	RPS8	HOXB9	1.27E-06
GADL1_ 63808_AT	RPL36	PPARA	1.27E-06
GADL1_ 63808_AT	RPL27A	HOXA4	1.29E-06
CYFIP2_ 74323_AP	PARP10	NR3C2	1.30E-06
TMEM213_ 81931_AT	ISG20	STAT4	1.30E-06
TMEM213_ 81932_AT	ISG20	STAT4	1.30E-06
RACGAP1_ 21625_AT	RPS19	CASZ1	1.31E-06
GADL1_ 63808_AT	MAZ	HLX	1.31E-06
TMEM213_ 81931_AT	BRSK1	MESP1	1.31E-06
TMEM213_ 81932_AT	BRSK1	MESP1	1.31E-06
TMEM213_ 81931_AT	RPL13	FOXH1	1.34E-06
TMEM213_ 81932_AT	RPL13	FOXH1	1.34E-06
RACGAP1_ 21625_AT	RBM47	IKZF1	1.34E-06
RACGAP1_ 21625_AT	MAZ	PPARA	1.34E-06
RACGAP1_ 21625_AT	PIWIL4	THRB	1.34E-06
RACGAP1_ 21625_AT	CPEB4	SIM2	1.36E-06
RACGAP1_ 21625_AT	CPEB4	DLX2	1.37E-06
CYFIP2_ 74323_AP	CSDA	ELF5	1.37E-06
RACGAP1_ 21625_AT	BRSK1	FOXD4L1	1.38E-06
GADL1_ 63808_AT	CPEB4	HLX	1.38E-06
UBE2D2_ 73616_AP	CPEB4	RUNX2	1.38E-06
CRYAB_ 18693_AP	CCNL2	HOXC13	1.39E-06
TMEM213_ 81931_AT	PARP10	LBX2	1.39E-06
TMEM213_ 81932_AT	PARP10	LBX2	1.39E-06
TMEM213_ 81931_AT	RPS19	FOXH1	1.40E-06
TMEM213_ 81932_AT	RPS19	FOXH1	1.40E-06
GADL1_ 63808_AT	TRMT1	HLX	1.40E-06
CRYAB_ 18693_AP	DQX1	WT1	1.40E-06
TMEM213_ 81931_AT	CORO1A	RUNX2	1.41E-06
TMEM213_ 81932_AT	CORO1A	RUNX2	1.41E-06
RACGAP1_ 21625_AT	RBM47	BCL11B	1.42E-06
GADL1_ 63808_AT	RPL27A	RFX2	1.43E-06
UBE2D2_ 73616_AP	NUSAP1	ZGLP1	1.43E-06
TMEM213_ 81931_AT	ESRP1	NR3C2	1.45E-06
TMEM213_ 81932_AT	ESRP1	NR3C2	1.45E-06
CRYAB_ 18693_AP	DQX1	ZNF80	1.45E-06
RACGAP1_ 21625_AT	ANKRD36B	THRB	1.46E-06
TMEM213_ 81931_AT	PPARGC1A	ZNF44	1.46E-06
TMEM213_ 81932_AT	PPARGC1A	ZNF44	1.46E-06
RACGAP1_ 21625_AT	CELF6	ESRRG	1.47E-06
TMEM213_ 81931_AT	APOBEC3B	ESRRG	1.49E-06
TMEM213_ 81932_AT	APOBEC3B	ESRRG	1.49E-06
CRYAB_ 18693_AP	CNP	LHX1	1.49E-06
TMEM213_ 81931_AT	TLR7	MXI1	1.49E-06
TMEM213_ 81932_AT	TLR7	MXI1	1.49E-06
TMEM213_ 81931_AT	CCNL2	TBX21	1.50E-06
TMEM213_ 81932_AT	CCNL2	TBX21	1.50E-06
RALBP1_ 44603_AP	AURKB	ASCL1	1.51E-06
RACGAP1_ 21625_AT	RBM47	BHLHE41	1.51E-06
RALBP1_ 44603_AP	TRMT1	HOXC13	1.51E-06
GADL1_ 63808_AT	CSDA	MESP1	1.51E-06
TMEM213_ 81931_AT	AFF3	HOXA4	1.52E-06
TMEM213_ 81932_AT	AFF3	HOXA4	1.52E-06
CRYAB_ 18693_AP	BRSK1	MYC	1.53E-06
GADL1_ 63808_AT	PEBP1	ETS1	1.54E-06
CRYAB_ 18693_AP	ZNF132	STAT4	1.54E-06
TMEM213_ 81931_AT	RPL37	FOXH1	1.55E-06
TMEM213_ 81932_AT	RPL37	FOXH1	1.55E-06
CYFIP2_ 74323_AP	RPL28	HOXB1	1.55E-06
RACGAP1_ 21625_AT	CPEB4	POU2F2	1.55E-06
CYFIP2_ 74323_AP	CPEB4	TET3	1.56E-06
CRYAB_ 18693_AP	DQX1	IRF4	1.57E-06
DCAF11_ 26830_AP	RPLP0	LYL1	1.57E-06
TMEM213_ 81931_AT	SAMD14	NFE2L3	1.57E-06
TMEM213_ 81932_AT	SAMD14	NFE2L3	1.57E-06
UBE2D2_ 73616_AP	CPEB3	STAT4	1.59E-06
TMEM213_ 81931_AT	PRSS53	ZNF789	1.59E-06
TMEM213_ 81932_AT	PRSS53	ZNF789	1.59E-06
TMEM213_ 81931_AT	RPS14	E2F1	1.60E-06
TMEM213_ 81932_AT	RPS14	E2F1	1.60E-06
CRYAB_ 18693_AP	MFHAS1	BARX1	1.62E-06
GADL1_ 63808_AT	RPS19	FOXE3	1.63E-06
GADL1_ 63808_AT	GTF3A	VENTX	1.63E-06
UBE2D2_ 73616_AP	TLR3	ZNF395	1.64E-06
TMEM213_ 81931_AT	RPL27A	ATF4	1.65E-06
TMEM213_ 81932_AT	RPL27A	ATF4	1.65E-06
UBE2D2_ 73616_AP	MFHAS1	GLIS1	1.65E-06
RACGAP1_ 21625_AT	PLG	SIX4	1.65E-06
GADL1_ 63808_AT	RPL13	RARA	1.66E-06
RACGAP1_ 21625_AT	RBM47	HEY2	1.67E-06
CRYAB_ 18693_AP	PODNL1	HOXC13	1.68E-06
TMEM213_ 81931_AT	RPL12	IRF7	1.70E-06
TMEM213_ 81932_AT	RPL12	IRF7	1.70E-06
UBE2D2_ 73616_AP	RBM47	E2F2	1.71E-06
UBE2D2_ 73616_AP	LRRN2	TBX19	1.71E-06
UBE2D2_ 73616_AP	ESRP2	CEBPB	1.72E-06
FAM149A_ 71399_AP	SAMD14	LBX2	1.72E-06
GADL1_ 63808_AT	PODNL1	BCL11A	1.73E-06
GADL1_ 63808_AT	RPS19	OVOL1	1.74E-06
CYFIP2_ 74323_AP	BOLL	PPARA	1.74E-06
TMEM213_ 81931_AT	DAZL	SIX4	1.74E-06
TMEM213_ 81932_AT	DAZL	SIX4	1.74E-06
TMEM213_ 81931_AT	BLM	ESRRB	1.77E-06
TMEM213_ 81932_AT	BLM	ESRRB	1.77E-06
UBE2D2_ 73616_AP	KIF21B	ZNF844	1.78E-06
RACGAP1_ 21625_AT	ZNF677	ANKZF1	1.79E-06
GADL1_ 63808_AT	RPL13	CENPT	1.81E-06
UBE2D2_ 73616_AP	RBM47	IKZF1	1.82E-06
RALBP1_ 44603_AP	F2	ZNF844	1.82E-06
GADL1_ 63808_AT	RPS19	FOXD4L6	1.85E-06
TMEM213_ 81931_AT	RPS19	NR1H3	1.86E-06
TMEM213_ 81932_AT	RPS19	NR1H3	1.86E-06
RACGAP1_ 21625_AT	LARS2	MYBL1	1.87E-06
UBE2D2_ 73616_AP	BLM	DLX2	1.88E-06
GADL1_ 63808_AT	RPS19	HES5	1.88E-06
TMEM213_ 81931_AT	RPL13	LYL1	1.88E-06
TMEM213_ 81932_AT	RPL13	LYL1	1.88E-06
UBE2D2_ 73616_AP	RBM47	ZNF44	1.89E-06
TMEM213_ 81931_AT	PRSS53	ANKZF1	1.91E-06
TMEM213_ 81932_AT	PRSS53	ANKZF1	1.91E-06
TMEM213_ 81931_AT	RPL27A	MXD3	1.91E-06
TMEM213_ 81932_AT	RPL27A	MXD3	1.91E-06
TMEM213_ 81931_AT	TRMT1	TBX19	1.91E-06
TMEM213_ 81932_AT	TRMT1	TBX19	1.91E-06
RACGAP1_ 21625_AT	ABCC3	RUNX1	1.92E-06
RALBP1_ 44603_AP	MRPL33	ZIC2	1.92E-06
CRYAB_ 18693_AP	MFHAS1	DMRT3	1.93E-06
TMEM213_ 81931_AT	RPL13	FOXS1	1.93E-06
TMEM213_ 81932_AT	RPL13	FOXS1	1.93E-06
RACGAP1_ 21625_AT	CNP	GATA2	1.93E-06
RACGAP1_ 21625_AT	RPL28	TFCP2L1	1.98E-06
RACGAP1_ 21625_AT	MAZ	ZNF844	1.98E-06
RALBP1_ 44603_AP	CPEB4	DLX6	2.00E-06
RALBP1_ 44603_AP	DQX1	TBX15	2.00E-06
RACGAP1_ 21625_AT	LARS2	ZGLP1	2.00E-06
TMEM213_ 81931_AT	RPL10	TFAP2A	2.01E-06
TMEM213_ 81932_AT	RPL10	TFAP2A	2.01E-06
RACGAP1_ 21625_AT	ENOX1	THRB	2.01E-06
ELF5_ 14952_AT	ANKRD36	ZNF789	2.01E-06
CYFIP2_ 74323_AP	TLR7	ZNF844	2.01E-06
UBE2D2_ 73616_AP	DARS	PPARA	2.02E-06
UBE2D2_ 73616_AP	TLR3	ETV7	2.03E-06
FAM149A_ 71399_AP	SYNE1	HOXB9	2.05E-06
TMEM213_ 81931_AT	RPL13	SOX5	2.05E-06
TMEM213_ 81932_AT	RPL13	SOX5	2.05E-06
RACGAP1_ 21625_AT	RBM47	IRF8	2.06E-06
RALBP1_ 44603_AP	ABCC3	SIX4	2.07E-06
ELF5_ 14952_AT	MAZ	GLIS1	2.08E-06
ELF5_ 14952_AT	ANKRD36	HSF4	2.08E-06
TMEM213_ 81931_AT	RPL28	LYL1	2.08E-06
TMEM213_ 81932_AT	RPL28	LYL1	2.08E-06
RACGAP1_ 21625_AT	ZC3HAV1L	NFE2L3	2.08E-06
UBE2D2_ 73616_AP	CPEB4	FLI1	2.13E-06
CRYAB_ 18693_AP	MFHAS1	FOXE3	2.13E-06
RACGAP1_ 21625_AT	NFKB2	POU2F2	2.13E-06
TMEM213_ 81931_AT	QTRT1	FOXD4L1	2.15E-06
TMEM213_ 81932_AT	QTRT1	FOXD4L1	2.15E-06
TMEM213_ 81931_AT	PPARGC1A	RUNX2	2.15E-06
TMEM213_ 81932_AT	PPARGC1A	RUNX2	2.15E-06
RALBP1_ 44603_AP	MFHAS1	PRRX2	2.16E-06
UBE2D2_ 73616_AP	AFF3	RUNX1	2.20E-06
RALBP1_ 44603_AP	MSI2	ONECUT2	2.22E-06
CYFIP2_ 74323_AP	PPARGC1A	ZNF789	2.22E-06
GADL1_ 63808_AT	RPL36A	ALX1	2.23E-06
GADL1_ 63808_AT	RPL28	FOXC1	2.23E-06
RACGAP1_ 21625_AT	CPEB4	MESP1	2.23E-06
TMEM213_ 81931_AT	ISG20	TET3	2.23E-06
TMEM213_ 81932_AT	ISG20	TET3	2.23E-06
GADL1_ 63808_AT	RPS15	ZGLP1	2.23E-06
RACGAP1_ 21625_AT	TLR3	ETS1	2.25E-06
GADL1_ 63808_AT	AFF3	LYL1	2.26E-06
RACGAP1_ 21625_AT	RBM47	ESRRG	2.27E-06
TMEM213_ 81931_AT	ISG20	HLX	2.27E-06
TMEM213_ 81932_AT	ISG20	HLX	2.27E-06
RACGAP1_ 21625_AT	RECQL4	HLX	2.28E-06
RALBP1_ 44603_AP	RALYL	ONECUT2	2.28E-06
TMEM213_ 81931_AT	PRSS53	FOXD4L1	2.30E-06
TMEM213_ 81932_AT	PRSS53	FOXD4L1	2.30E-06
RACGAP1_ 21625_AT	LARS2	E2F2	2.32E-06
UBE2D2_ 73616_AP	GAPDH	TBX19	2.32E-06
CYFIP2_ 74323_AP	MAPK15	PPARA	2.34E-06
TMEM213_ 81931_AT	RPS21	ETS1	2.35E-06
TMEM213_ 81932_AT	RPS21	ETS1	2.35E-06
UBE2D2_ 73616_AP	SLIT2	MXD3	2.35E-06
TMEM213_ 81931_AT	APOBEC3H	ANKZF1	2.37E-06
TMEM213_ 81932_AT	APOBEC3H	ANKZF1	2.37E-06
GADL1_ 63808_AT	RPL28	LHX9	2.37E-06
RACGAP1_ 21625_AT	MFHAS1	ESRRG	2.38E-06
TMEM213_ 81931_AT	OASL	RUNX2	2.38E-06
TMEM213_ 81932_AT	OASL	RUNX2	2.38E-06
TMEM213_ 81931_AT	MAP3K9	ZGLP1	2.39E-06
TMEM213_ 81932_AT	MAP3K9	ZGLP1	2.39E-06
CRYAB_ 18693_AP	CPEB4	ZNF488	2.40E-06
TMEM213_ 81931_AT	C2orf15	PBX4	2.42E-06
TMEM213_ 81932_AT	C2orf15	PBX4	2.42E-06
RACGAP1_ 21625_AT	ANKRD36	THRB	2.42E-06
GADL1_ 63808_AT	RPS19	BCL11B	2.43E-06
TMEM213_ 81931_AT	MSI2	PEG3	2.43E-06
TMEM213_ 81932_AT	MSI2	PEG3	2.43E-06
TMEM213_ 81931_AT	SALL4	SIX4	2.44E-06
TMEM213_ 81932_AT	SALL4	SIX4	2.44E-06
GADL1_ 63808_AT	LRRN2	CEBPB	2.45E-06
TMEM213_ 81931_AT	RPL36	MXD3	2.45E-06
TMEM213_ 81932_AT	RPL36	MXD3	2.45E-06
TMEM213_ 81931_AT	RPL28	SIX1	2.45E-06
TMEM213_ 81932_AT	RPL28	SIX1	2.45E-06
TMEM213_ 81931_AT	NFKB2	ARID5A	2.46E-06
TMEM213_ 81932_AT	NFKB2	ARID5A	2.46E-06
GADL1_ 63808_AT	RPL35	MEIS3	2.46E-06
GADL1_ 63808_AT	RPL27A	ZNF676	2.46E-06
TMEM213_ 81931_AT	RPL36	ETS1	2.48E-06
TMEM213_ 81932_AT	RPL36	ETS1	2.48E-06
TMEM213_ 81931_AT	LRRN2	IRF7	2.53E-06
TMEM213_ 81932_AT	LRRN2	IRF7	2.53E-06
GADL1_ 63808_AT	RPS19	DLX5	2.54E-06
GADL1_ 63808_AT	CSDA	FOXS1	2.54E-06
UBE2D2_ 73616_AP	CPEB3	RUNX1	2.54E-06
RACGAP1_ 21625_AT	RPS20	NR1H3	2.55E-06
TMEM213_ 81931_AT	RPS19	HES4	2.56E-06
TMEM213_ 81932_AT	RPS19	HES4	2.56E-06
FAM149A_ 71399_AP	SYNE1	HOXB6	2.56E-06
RACGAP1_ 21625_AT	ZNF354B	NR3C2	2.56E-06
UBE2D2_ 73616_AP	CNP	HOXB9	2.57E-06
TMEM213_ 81931_AT	RPL28	ZNF581	2.59E-06
TMEM213_ 81932_AT	RPL28	ZNF581	2.59E-06
GADL1_ 63808_AT	RPLP0	PPARA	2.60E-06
COL4A6_ 89858_AT	LARS2	SIX4	2.62E-06
COL4A6_ 89859_AT	LARS2	SIX4	2.62E-06
TMEM213_ 81931_AT	ZNF205	ZNF844	2.63E-06
TMEM213_ 81932_AT	ZNF205	ZNF844	2.63E-06
TMEM213_ 81931_AT	RBM46	FLI1	2.64E-06
TMEM213_ 81932_AT	RBM46	FLI1	2.64E-06
PCNA_ 58648_AP	AURKB	PRRX2	2.64E-06
PCNA_ 58649_AP	AURKB	PRRX2	2.64E-06
RACGAP1_ 21625_AT	MSI2	POU2F2	2.66E-06
GADL1_ 63808_AT	RPS19	ARID5A	2.68E-06
CYFIP2_ 74323_AP	PRSS36	SREBF2	2.68E-06
RACGAP1_ 21625_AT	LARS2	BATF	2.71E-06
RALBP1_ 44603_AP	NXF2	CENPA	2.71E-06
UBE2D2_ 73616_AP	MAZ	TCF4	2.71E-06
TMEM213_ 81931_AT	RPL28	ZNF688	2.71E-06
TMEM213_ 81932_AT	RPL28	ZNF688	2.71E-06
UBE2D2_ 73616_AP	ESRP2	BATF	2.72E-06
GADL1_ 63808_AT	GTF3A	ESRRG	2.72E-06
TMEM213_ 81931_AT	OAS2	ETS1	2.72E-06
TMEM213_ 81932_AT	OAS2	ETS1	2.72E-06
DCAF11_ 26830_AP	CPEB4	GRHL2	2.72E-06
TMEM213_ 81931_AT	RPS8	FOXS1	2.74E-06
TMEM213_ 81932_AT	RPS8	FOXS1	2.74E-06
RACGAP1_ 21625_AT	ZNF732	LYL1	2.78E-06
TMEM213_ 81931_AT	GAPDH	HOXB9	2.79E-06
TMEM213_ 81932_AT	GAPDH	HOXB9	2.79E-06
UBE2D2_ 73616_AP	MFHAS1	HOXB9	2.79E-06
GADL1_ 63808_AT	RPS19	HSF5	2.81E-06
RACGAP1_ 21625_AT	CPEB4	PRDM1	2.81E-06
CRYAB_ 18693_AP	DQX1	HOXB9	2.82E-06
GADL1_ 63808_AT	ZNF337	LHX9	2.82E-06
GADL1_ 63808_AT	RPS20	DLX3	2.83E-06
GADL1_ 63808_AT	RPL27A	NR1I2	2.85E-06
RACGAP1_ 21625_AT	QTRT1	FOXS1	2.89E-06
RALBP1_ 44603_AP	ZNF132	STAT4	2.90E-06
TMEM213_ 81931_AT	DAZL	ETV4	2.91E-06
TMEM213_ 81932_AT	DAZL	ETV4	2.91E-06
CYFIP2_ 74323_AP	RPL37	NRL	2.91E-06
RACGAP1_ 21625_AT	MAZ	SREBF2	2.92E-06
UBE2D2_ 73616_AP	RBM47	FOXL1	2.93E-06
GADL1_ 63808_AT	ISG20	FOXS1	2.96E-06
TMEM213_ 81931_AT	SYNE1	HOXA4	2.97E-06
TMEM213_ 81932_AT	SYNE1	HOXA4	2.97E-06
GADL1_ 63808_AT	GTF3A	ZNF276	2.98E-06
CYFIP2_ 74323_AP	RBM47	KLF8	2.99E-06
RACGAP1_ 21625_AT	CPEB4	DLX1	3.01E-06
TMEM213_ 81931_AT	SAMD14	TBX19	3.01E-06
TMEM213_ 81932_AT	SAMD14	TBX19	3.01E-06
FAM149A_ 71399_AP	ZNF732	POU3F1	3.05E-06
TMEM213_ 81931_AT	ZNF841	ZNF676	3.13E-06
TMEM213_ 81932_AT	ZNF841	ZNF676	3.13E-06
TMEM213_ 81931_AT	PPARGC1A	THRB	3.15E-06
TMEM213_ 81932_AT	PPARGC1A	THRB	3.15E-06
CYFIP2_ 74323_AP	ZNF205	ZNF844	3.17E-06
COL4A6_ 89858_AT	TOP2A	IRX2	3.18E-06
COL4A6_ 89859_AT	TOP2A	IRX2	3.18E-06
RACGAP1_ 21625_AT	MRPL33	RUNX1	3.19E-06
TMEM213_ 81931_AT	CPEB4	FOXD4L1	3.22E-06
TMEM213_ 81932_AT	CPEB4	FOXD4L1	3.22E-06
RALBP1_ 44603_AP	TOP2A	SIX4	3.25E-06
TMEM213_ 81931_AT	BRSK1	BCL11A	3.26E-06
TMEM213_ 81932_AT	BRSK1	BCL11A	3.26E-06
UBE2D2_ 73616_AP	ZNF677	STAT4	3.26E-06
UBE2D2_ 73616_AP	RBM47	NKX2-2	3.27E-06
FAM149A_ 71399_AP	PPARGC1A	FOXN1	3.29E-06
CRYAB_ 18693_AP	DQX1	HOXA13	3.29E-06
GADL1_ 63808_AT	ZNF98	ZGLP1	3.29E-06
RACGAP1_ 21625_AT	MSI2	IRF7	3.30E-06
GADL1_ 63808_AT	RPS20	TBX4	3.32E-06
TMEM213_ 81931_AT	RPL12	FOXH1	3.35E-06
TMEM213_ 81932_AT	RPL12	FOXH1	3.35E-06
RACGAP1_ 21625_AT	CPEB3	RUNX1	3.35E-06
ELF5_ 14952_AT	ANKRD36	NHLH1	3.38E-06
CRYAB_ 18693_AP	WSB1	TBX4	3.38E-06
GADL1_ 63808_AT	RPL28	NKX2-2	3.39E-06
GADL1_ 63808_AT	RPS19	PPARA	3.41E-06
GADL1_ 63808_AT	RPL28	CENPT	3.43E-06
UBE2D2_ 73616_AP	BLM	ESRRG	3.46E-06
RACGAP1_ 21625_AT	PRSS53	TET3	3.46E-06
TMEM213_ 81931_AT	PAK6	NR3C2	3.47E-06
TMEM213_ 81932_AT	PAK6	NR3C2	3.47E-06
RACGAP1_ 21625_AT	ZNF677	ARID5A	3.48E-06
RALBP1_ 44603_AP	IGF2BP3	WT1	3.48E-06
TMEM213_ 81931_AT	CNP	SIX4	3.49E-06
TMEM213_ 81932_AT	CNP	SIX4	3.49E-06
FAM149A_ 71399_AP	SYNE1	GLIS1	3.51E-06
UBE2D2_ 73616_AP	RBM47	RFX2	3.51E-06
GADL1_ 63808_AT	RPS20	POU3F1	3.52E-06
GADL1_ 63808_AT	RPS20	ZNF676	3.52E-06
TMEM213_ 81931_AT	RPL12	MXD3	3.53E-06
TMEM213_ 81932_AT	RPL12	MXD3	3.53E-06
TMEM213_ 81931_AT	PPARGC1A	ZIC2	3.53E-06
TMEM213_ 81932_AT	PPARGC1A	ZIC2	3.53E-06
FAM149A_ 71399_AP	NOVA2	ARID5A	3.54E-06
RALBP1_ 44603_AP	RPL30	ZNF488	3.56E-06
TMEM213_ 81931_AT	QTRT1	ZNF581	3.57E-06
TMEM213_ 81932_AT	QTRT1	ZNF581	3.57E-06
GADL1_ 63808_AT	ZNF732	ZNF581	3.58E-06
GADL1_ 63808_AT	GTF3A	ZMAT1	3.61E-06
TMEM213_ 81931_AT	RPL13	ZNF688	3.61E-06
TMEM213_ 81932_AT	RPL13	ZNF688	3.61E-06
TMEM213_ 81931_AT	RPL12	ZNF296	3.62E-06
TMEM213_ 81932_AT	RPL12	ZNF296	3.62E-06
RALBP1_ 44603_AP	THG1L	ISL2	3.64E-06
RACGAP1_ 21625_AT	GTF3A	ZNF688	3.64E-06
GADL1_ 63808_AT	RPL13	FOXI1	3.68E-06
RACGAP1_ 21625_AT	RPL28	ZNF688	3.69E-06
RACGAP1_ 21625_AT	MSI2	ANKZF1	3.78E-06
TMEM213_ 81931_AT	ZNF132	TET3	3.78E-06
TMEM213_ 81932_AT	ZNF132	TET3	3.78E-06
GADL1_ 63808_AT	GTF3A	GLI2	3.79E-06
RACGAP1_ 21625_AT	CORO1A	NR3C2	3.81E-06
RACGAP1_ 21625_AT	RELB	LBX2	3.82E-06
RALBP1_ 44603_AP	RECQL4	ETV4	3.84E-06
TMEM213_ 81931_AT	RPL13	HLX	3.84E-06
TMEM213_ 81932_AT	RPL13	HLX	3.84E-06
CRYAB_ 18693_AP	TLR7	SPI1	3.84E-06
RALBP1_ 44603_AP	ZNF132	TET3	3.84E-06
RACGAP1_ 21625_AT	BRSK1	IRF7	3.85E-06
RACGAP1_ 21625_AT	PRSS36	FOXS1	3.86E-06
RACGAP1_ 21625_AT	CPEB3	TBX19	3.86E-06
RACGAP1_ 21625_AT	LARS2	PBX4	3.87E-06
RACGAP1_ 21625_AT	SLIT2	PPARA	3.89E-06
TMEM213_ 81931_AT	CORO1A	E2F2	3.95E-06
TMEM213_ 81932_AT	CORO1A	E2F2	3.95E-06
RACGAP1_ 21625_AT	NBEAL1	MAFA	3.95E-06
RALBP1_ 44603_AP	SALL4	EHF	4.01E-06
RACGAP1_ 21625_AT	CSDA	MYC	4.01E-06
RACGAP1_ 21625_AT	SYNE1	OVOL1	4.03E-06
FAM149A_ 71399_AP	IGF2BP2	ETV4	4.04E-06
CRYAB_ 18693_AP	WSB1	ZNF488	4.11E-06
TMEM213_ 81931_AT	RPL13	ETS1	4.12E-06
TMEM213_ 81932_AT	RPL13	ETS1	4.12E-06
GADL1_ 63808_AT	RPL28	FOXI1	4.13E-06
GADL1_ 63808_AT	RPS20	ZNF276	4.13E-06
TMEM213_ 81931_AT	RPS19	ZNF581	4.13E-06
TMEM213_ 81932_AT	RPS19	ZNF581	4.13E-06
TMEM213_ 81931_AT	RPL35	NR1H3	4.14E-06
TMEM213_ 81932_AT	RPL35	NR1H3	4.14E-06
TMEM213_ 81931_AT	PRSS36	ZNF581	4.16E-06
TMEM213_ 81932_AT	PRSS36	ZNF581	4.16E-06
UBE2D2_ 73616_AP	ABCC3	ANKZF1	4.17E-06
UBE2D2_ 73616_AP	AFF3	ZNF44	4.18E-06
TMEM213_ 81931_AT	RPL13	MXD3	4.19E-06
TMEM213_ 81932_AT	RPL13	MXD3	4.19E-06
TMEM213_ 81931_AT	ZNF677	FOXD4L1	4.20E-06
TMEM213_ 81932_AT	ZNF677	FOXD4L1	4.20E-06
RACGAP1_ 21625_AT	LRRN2	SHOX2	4.23E-06
CYFIP2_ 74323_AP	ISG20	HOXB1	4.26E-06
TMEM213_ 81931_AT	MEX3B	ESRRB	4.31E-06
TMEM213_ 81932_AT	MEX3B	ESRRB	4.31E-06
CYFIP2_ 74323_AP	RBM47	ELF5	4.32E-06
TMEM213_ 81931_AT	ISG20	TBX19	4.32E-06
TMEM213_ 81932_AT	ISG20	TBX19	4.32E-06
RACGAP1_ 21625_AT	MAZ	ZNF582	4.32E-06
RACGAP1_ 21625_AT	WSB1	ESRRB	4.35E-06
TMEM213_ 81931_AT	ABCC3	NFE2L3	4.35E-06
TMEM213_ 81932_AT	ABCC3	NFE2L3	4.35E-06
TMEM213_ 81931_AT	RPL30	PEG3	4.35E-06
TMEM213_ 81932_AT	RPL30	PEG3	4.35E-06
TMEM213_ 81931_AT	APOBEC3H	STAT4	4.35E-06
TMEM213_ 81932_AT	APOBEC3H	STAT4	4.35E-06
TMEM213_ 81932_AT	RPL27A	ETS1	4.36E-06
GADL1_ 63808_AT	RPLP0	PLAGL1	4.36E-06
GADL1_ 63808_AT	CPEB4	ZNF296	4.38E-06
GADL1_ 63808_AT	ZNF205	MEIS3	4.42E-06
RACGAP1_ 21625_AT	LUC7L	PLAG1	4.46E-06
CRYAB_ 18693_AP	DQX1	POU5F2	4.59E-06
TMEM213_ 81931_AT	CORO1A	ARID5A	4.61E-06
TMEM213_ 81932_AT	CORO1A	ARID5A	4.61E-06
TMEM213_ 81931_AT	ZNF132	FOXD4L1	4.61E-06
TMEM213_ 81932_AT	ZNF132	FOXD4L1	4.61E-06
RACGAP1_ 21625_AT	MEX3B	ARNT2	4.63E-06
GADL1_ 63808_AT	RPS21	BATF	4.64E-06
FAM149A_ 71399_AP	TDRD10	PLAG1	4.66E-06
RACGAP1_ 21625_AT	CPEB4	E2F2	4.71E-06
UBE2D2_ 73616_AP	PIWIL4	RUNX1	4.73E-06
RALBP1_ 44603_AP	TOP2A	SIX1	4.74E-06
RACGAP1_ 21625_AT	MSI2	STAT4	4.76E-06
RACGAP1_ 21625_AT	CNP	HOXB6	4.78E-06
TMEM213_ 81931_AT	APOBEC3G	ANKZF1	4.80E-06
TMEM213_ 81932_AT	APOBEC3G	ANKZF1	4.80E-06
UBE2D2_ 73616_AP	AFF3	BHLHE41	4.81E-06
GADL1_ 63808_AT	RPS19	CENPT	4.84E-06
CRYAB_ 18693_AP	ZNF878	TFAP2A	4.84E-06
TMEM213_ 81931_AT	RPL35	ETS1	4.87E-06
TMEM213_ 81932_AT	RPL35	ETS1	4.87E-06
TMEM213_ 81931_AT	ISG20	ANKZF1	4.88E-06
TMEM213_ 81932_AT	ISG20	ANKZF1	4.88E-06
GADL1_ 63808_AT	RPL28	HES5	4.93E-06
GADL1_ 63808_AT	RPL28	DLX3	4.94E-06
RACGAP1_ 21625_AT	AFF3	MYC	4.95E-06
UBE2D2_ 73616_AP	CPEB4	ZNF44	4.95E-06
TMEM213_ 81931_AT	SYNE1	HEYL	5.02E-06
TMEM213_ 81932_AT	SYNE1	HEYL	5.02E-06
RACGAP1_ 21625_AT	P4HB	ZNF44	5.02E-06
RACGAP1_ 21625_AT	CSDA	IRX3	5.09E-06
TMEM213_ 81931_AT	EEF1A2	LYL1	5.09E-06
TMEM213_ 81932_AT	EEF1A2	LYL1	5.09E-06
TMEM213_ 81931_AT	RPLP0	NR1H3	5.09E-06
TMEM213_ 81932_AT	RPLP0	NR1H3	5.09E-06
GADL1_ 63808_AT	RPS15	TBX4	5.09E-06
UBE2D2_ 73616_AP	CSDA	ZNF804A	5.11E-06
UBE2D2_ 73616_AP	OAS2	RUNX1	5.12E-06
CRYAB_ 18693_AP	ZNF331	SIM2	5.14E-06
TMEM213_ 81931_AT	RPS19	ZNF296	5.16E-06
TMEM213_ 81932_AT	RPS19	ZNF296	5.16E-06
UBE2D2_ 73616_AP	IGF2BP3	ETV4	5.17E-06
RALBP1_ 44603_AP	PRSS36	ALX1	5.20E-06
RACGAP1_ 21625_AT	CPEB4	ZNF556	5.23E-06
TMEM213_ 81931_AT	RPLP0	LYL1	5.25E-06
TMEM213_ 81932_AT	RPLP0	LYL1	5.25E-06
RACGAP1_ 21625_AT	CPEB3	ZNF844	5.25E-06
RACGAP1_ 21625_AT	ISG20	HLX	5.26E-06
TMEM213_ 81931_AT	PRDM16	NR3C2	5.30E-06
TMEM213_ 81932_AT	PRDM16	NR3C2	5.30E-06
RACGAP1_ 21625_AT	PARP10	PPARA	5.30E-06
CYFIP2_ 74323_AP	RBM47	HOXB5	5.31E-06
RACGAP1_ 21625_AT	ZNF132	STAT4	5.31E-06
RACGAP1_ 21625_AT	CPEB4	RUNX2	5.32E-06
GADL1_ 63808_AT	RELB	LBX2	5.40E-06
GADL1_ 63808_AT	ZNF337	NRL	5.40E-06
TMEM213_ 81931_AT	RELB	ANKZF1	5.44E-06
TMEM213_ 81932_AT	RELB	ANKZF1	5.44E-06
RACGAP1_ 21625_AT	RPS19	ZNF688	5.45E-06
GADL1_ 63808_AT	NOP16	ESRRG	5.47E-06
GADL1_ 63808_AT	RPS21	GSC	5.54E-06
TMEM213_ 81931_AT	RPS15	ZNF688	5.55E-06
TMEM213_ 81932_AT	RPS15	ZNF688	5.55E-06
TMEM213_ 81931_AT	RPS8	ZNF296	5.56E-06
TMEM213_ 81932_AT	RPS8	ZNF296	5.56E-06
GADL1_ 63808_AT	CELF4	FOXH1	5.58E-06
RACGAP1_ 21625_AT	MSI2	NHLH1	5.58E-06
GADL1_ 63808_AT	RPL28	SOX30	5.59E-06
GADL1_ 63808_AT	RPL27A	FOXI1	5.60E-06
TMEM213_ 81931_AT	NFKB2	FOXD4L1	5.61E-06
TMEM213_ 81932_AT	NFKB2	FOXD4L1	5.61E-06
TMEM213_ 81931_AT	ISG20	ETV4	5.62E-06
TMEM213_ 81932_AT	ISG20	ETV4	5.62E-06
CYFIP2_ 74323_AP	CPEB4	SCML4	5.62E-06
TMEM213_ 81932_AT	P4HB	FOXD4L1	5.63E-06
RACGAP1_ 21625_AT	CELF2	PPARA	5.65E-06
TMEM213_ 81931_AT	ABCC3	TBX19	5.65E-06
TMEM213_ 81932_AT	ABCC3	TBX19	5.65E-06
GADL1_ 63808_AT	ZNF189	ZNF296	5.66E-06
GADL1_ 63808_AT	RPL35	ZGLP1	5.70E-06
RACGAP1_ 21625_AT	RELB	PPARA	5.71E-06
ELF5_ 14952_AT	PLG	SIX4	5.72E-06
TMEM213_ 81931_AT	RPS8	HLX	5.78E-06
TMEM213_ 81932_AT	RPS8	HLX	5.78E-06
GADL1_ 63808_AT	RPS21	CENPT	5.83E-06
GADL1_ 63808_AT	RPS20	FOXD4L6	5.85E-06
RALBP1_ 44603_AP	ZFP42	ETV4	5.92E-06
CYFIP2_ 74323_AP	RPS2	NRL	5.92E-06
TMEM213_ 81931_AT	APOBEC3G	FLI1	5.93E-06
TMEM213_ 81932_AT	APOBEC3G	FLI1	5.93E-06
TMEM213_ 81931_AT	QTRT1	IRF7	5.93E-06
TMEM213_ 81932_AT	QTRT1	IRF7	5.93E-06
GADL1_ 63808_AT	RPL28	NFE2L3	5.93E-06
GADL1_ 63808_AT	RPL36	GSC	5.95E-06
TMEM213_ 81931_AT	MAP3K9	PROX1	5.95E-06
TMEM213_ 81932_AT	MAP3K9	PROX1	5.95E-06
CRYAB_ 18693_AP	IGF2BP2	PITX3	5.99E-06
UBE2D2_ 73616_AP	CPEB3	RUNX2	6.00E-06
UBE2D2_ 73616_AP	RBM47	DLX5	6.06E-06
TMEM213_ 81931_AT	RPS19	VENTX	6.06E-06
TMEM213_ 81932_AT	RPS19	VENTX	6.06E-06
RACGAP1_ 21625_AT	APOBEC3G	ANKZF1	6.07E-06
RACGAP1_ 21625_AT	SYNE1	BHLHE41	6.09E-06
GADL1_ 63808_AT	TOP2A	HOXA11	6.10E-06
UBE2D2_ 73616_AP	OAS3	RUNX1	6.11E-06
RACGAP1_ 21625_AT	CPEB4	ETV7	6.12E-06
TMEM213_ 81931_AT	BOLL	SIX4	6.12E-06
TMEM213_ 81932_AT	BOLL	SIX4	6.12E-06
COL4A6_ 89858_AT	PAK6	THRB	6.15E-06
COL4A6_ 89859_AT	PAK6	THRB	6.15E-06
RALBP1_ 44603_AP	DQX1	RBCK1	6.16E-06
TMEM213_ 81931_AT	RPL12	ZNF581	6.19E-06
TMEM213_ 81932_AT	RPL12	ZNF581	6.19E-06
CRYAB_ 18693_AP	NUSAP1	FOXE3	6.20E-06
PCNA_ 58648_AP	PRSS36	LYL1	6.21E-06
PCNA_ 58649_AP	PRSS36	LYL1	6.21E-06
GADL1_ 63808_AT	RPL13	VSX1	6.23E-06
RACGAP1_ 21625_AT	GTF3A	ESRRB	6.31E-06
GADL1_ 63808_AT	RPL28	GCM1	6.32E-06
UBE2D2_ 73616_AP	RBM47	DLX1	6.34E-06
FAM149A_ 71399_AP	PPARGC1A	TFCP2L1	6.34E-06
UBE2D2_ 73616_AP	RBM47	BCL11B	6.35E-06
RACGAP1_ 21625_AT	MEX3B	HOXA7	6.35E-06
GADL1_ 63808_AT	RPS15	ESRRG	6.36E-06
GADL1_ 63808_AT	RPL27A	FOXH1	6.38E-06
RACGAP1_ 21625_AT	MSI2	ZNF789	6.39E-06
UBE2D2_ 73616_AP	RBM47	ZNF488	6.40E-06
RALBP1_ 44603_AP	SALL4	OVOL2	6.43E-06
TMEM213_ 81931_AT	RPS8	NR1H3	6.45E-06
TMEM213_ 81932_AT	RPS8	NR1H3	6.45E-06
GADL1_ 63808_AT	RPS20	IRX1	6.46E-06
FAM149A_ 71399_AP	MAP3K9	POU2F2	6.49E-06
RACGAP1_ 21625_AT	MAP3K9	MSC	6.52E-06
TMEM213_ 81931_AT	RPL36A	SIM1	6.52E-06
TMEM213_ 81932_AT	RPL36A	SIM1	6.52E-06
RACGAP1_ 21625_AT	RPS20	ZNF688	6.53E-06
CRYAB_ 18693_AP	LENG8	MEOX2	6.57E-06
TMEM213_ 81931_AT	P4HB	LYL1	6.59E-06
TMEM213_ 81932_AT	P4HB	LYL1	6.59E-06
TMEM213_ 81931_AT	APOBEC3F	IRF7	6.71E-06
TMEM213_ 81932_AT	APOBEC3F	IRF7	6.71E-06
GADL1_ 63808_AT	RPL13	DLX2	6.73E-06
TMEM213_ 81931_AT	RPL28	FOXH1	6.73E-06
TMEM213_ 81932_AT	RPL28	FOXH1	6.73E-06
TMEM213_ 81931_AT	DARS	FLI1	6.77E-06
TMEM213_ 81932_AT	DARS	FLI1	6.77E-06
TMEM213_ 81931_AT	CORO1A	SPI1	6.77E-06
TMEM213_ 81932_AT	CORO1A	SPI1	6.77E-06
CYFIP2_ 74323_AP	OAS1	PPARA	6.82E-06
TMEM213_ 81931_AT	CPEB4	BATF3	6.87E-06
TMEM213_ 81932_AT	CPEB4	BATF3	6.87E-06
RACGAP1_ 21625_AT	RPL12	OVOL1	6.87E-06
UBE2D2_ 73616_AP	RPS8	PPARA	6.88E-06
FAM149A_ 71399_AP	RELB	BATF3	6.90E-06
TMEM213_ 81931_AT	AFF3	HOXB8	6.92E-06
TMEM213_ 81932_AT	AFF3	HOXB8	6.92E-06
RACGAP1_ 21625_AT	MSI2	TBX19	6.92E-06
RACGAP1_ 21625_AT	H1F0	TBX19	6.99E-06
TMEM213_ 81931_AT	GAPDH	ETV4	7.03E-06
TMEM213_ 81932_AT	GAPDH	ETV4	7.03E-06
GADL1_ 63808_AT	RPL36	CENPT	7.06E-06
GADL1_ 63808_AT	IGF2BP2	LHX9	7.06E-06
RACGAP1_ 21625_AT	CSDA	BHLHE41	7.17E-06
TMEM213_ 81931_AT	RPS19	MESP1	7.17E-06
TMEM213_ 81932_AT	RPS19	MESP1	7.17E-06
GADL1_ 63808_AT	LARS2	MNX1	7.17E-06
UBE2D2_ 73616_AP	OAS2	GLI2	7.21E-06
TMEM213_ 81931_AT	ISG20	ZNF276	7.24E-06
TMEM213_ 81932_AT	ISG20	ZNF276	7.24E-06
UBE2D2_ 73616_AP	ZNF132	TBX21	7.27E-06
CYFIP2_ 74323_AP	RBM47	ETV4	7.33E-06
RACGAP1_ 21625_AT	RPL37	VENTX	7.38E-06
CRYAB_ 18693_AP	MAP3K9	ZNF692	7.40E-06
RALBP1_ 44603_AP	ZNF337	ZNF488	7.41E-06
RACGAP1_ 21625_AT	MSI2	BATF	7.48E-06
UBE2D2_ 73616_AP	LRRN2	PBX4	7.49E-06
GADL1_ 63808_AT	RPL27A	FOXE3	7.57E-06
RACGAP1_ 21625_AT	APOBEC3C	ETS1	7.59E-06
GADL1_ 63808_AT	RPL13	DLX5	7.60E-06
RACGAP1_ 21625_AT	RBM47	FOXI1	7.64E-06
TMEM213_ 81931_AT	APOBEC3G	E2F2	7.66E-06
TMEM213_ 81932_AT	APOBEC3G	E2F2	7.66E-06
UBE2D2_ 73616_AP	ZNF732	ZNF395	7.66E-06
GADL1_ 63808_AT	RPL28	FOXE3	7.67E-06
GADL1_ 63808_AT	RPL13	PHOX2A	7.71E-06
CRYAB_ 18693_AP	WSB1	FOXG1	7.73E-06
CYFIP2_ 74323_AP	MSI2	SNAI3	7.75E-06
FAM149A_ 71399_AP	ZNF331	ATF4	7.78E-06
RACGAP1_ 21625_AT	NFKB2	ARID5A	7.82E-06
TMEM213_ 81931_AT	SALL4	E2F2	7.82E-06
TMEM213_ 81932_AT	SALL4	E2F2	7.82E-06
GADL1_ 63808_AT	CPEB4	FOXH1	7.87E-06
GADL1_ 63808_AT	SYNE1	HLX	7.89E-06
RACGAP1_ 21625_AT	AFF3	TET3	7.90E-06
GADL1_ 63808_AT	PRSS36	ZNF276	7.90E-06
PCNA_ 58648_AP	DARS	TBX19	7.97E-06
PCNA_ 58649_AP	DARS	TBX19	7.97E-06
CYFIP2_ 74323_AP	MAP3K9	SPI1	8.01E-06
CYFIP2_ 74323_AP	PLG	SIX4	8.02E-06
RACGAP1_ 21625_AT	RBMY1A1	ZGLP1	8.04E-06
RACGAP1_ 21625_AT	QTRT1	NR1H3	8.06E-06
TMEM213_ 81931_AT	H1F0	POU2F2	8.08E-06
TMEM213_ 81932_AT	H1F0	POU2F2	8.08E-06
TMEM213_ 81931_AT	RPL12	ANKZF1	8.15E-06
TMEM213_ 81932_AT	RPL12	ANKZF1	8.15E-06
RACGAP1_ 21625_AT	CPEB4	TCF4	8.16E-06
RACGAP1_ 21625_AT	RPS8	BATF	8.17E-06
RACGAP1_ 21625_AT	TRMT1	PLAG1	8.17E-06
TMEM213_ 81931_AT	RPS19	MXD3	8.25E-06
TMEM213_ 81932_AT	RPS19	MXD3	8.25E-06
TMEM213_ 81931_AT	KIF21B	ANKZF1	8.26E-06
TMEM213_ 81932_AT	KIF21B	ANKZF1	8.26E-06
GADL1_ 63808_AT	RPL36	ZGLP1	8.27E-06
TMEM213_ 81931_AT	RPS19	LYL1	8.31E-06
TMEM213_ 81932_AT	RPS19	LYL1	8.31E-06
TMEM213_ 81931_AT	SALL4	GATA3	8.36E-06
TMEM213_ 81932_AT	SALL4	GATA3	8.36E-06
GADL1_ 63808_AT	RPS19	PHOX2A	8.38E-06
TMEM213_ 81931_AT	MAP3K9	ZNF789	8.41E-06
TMEM213_ 81932_AT	MAP3K9	ZNF789	8.41E-06
ELF5_ 14952_AT	CCNL2	ZNF692	8.45E-06
TMEM213_ 81931_AT	RPL30	LYL1	8.48E-06
TMEM213_ 81932_AT	RPL30	LYL1	8.48E-06
TMEM213_ 81931_AT	AFF3	ARNT2	8.49E-06
TMEM213_ 81931_AT	SAMD14	ZNF296	8.49E-06
TMEM213_ 81932_AT	SAMD14	ZNF296	8.49E-06
TMEM213_ 81931_AT	RPL37	FOXD4L1	8.54E-06
TMEM213_ 81932_AT	RPL37	FOXD4L1	8.54E-06
GADL1_ 63808_AT	RPS20	OVOL2	8.55E-06
TMEM213_ 81931_AT	RPL10	SIX4	8.61E-06
TMEM213_ 81932_AT	RPL10	SIX4	8.61E-06
TMEM213_ 81931_AT	CPEB4	FOXL1	8.64E-06
TMEM213_ 81932_AT	CPEB4	FOXL1	8.64E-06
RACGAP1_ 21625_AT	ESRP1	RUNX1	8.68E-06
TMEM213_ 81931_AT	RPS28	SIX4	8.68E-06
TMEM213_ 81932_AT	RPS28	SIX4	8.68E-06
UBE2D2_ 73616_AP	CPEB4	BATF3	8.70E-06
RACGAP1_ 21625_AT	CPEB3	RUNX2	8.70E-06
UBE2D2_ 73616_AP	GAPDH	POU5F1	8.73E-06
TMEM213_ 81931_AT	AFF3	HOXB6	8.74E-06
TMEM213_ 81932_AT	AFF3	HOXB6	8.74E-06
RACGAP1_ 21625_AT	ZNF677	RUNX1	8.81E-06
RACGAP1_ 21625_AT	CPEB4	BATF3	8.88E-06
TMEM213_ 81931_AT	RPL13	ZNF581	8.88E-06
TMEM213_ 81932_AT	RPL13	ZNF581	8.88E-06
TMEM213_ 81931_AT	ISG20	POU2F2	8.96E-06
TMEM213_ 81932_AT	ISG20	POU2F2	8.96E-06
TMEM213_ 81931_AT	AFF2	MXI1	8.97E-06
TMEM213_ 81932_AT	AFF2	MXI1	8.97E-06
TMEM213_ 81931_AT	SIRPB1	RUNX2	8.98E-06
TMEM213_ 81932_AT	SIRPB1	RUNX2	8.98E-06
GADL1_ 63808_AT	RPS20	ZNF556	9.02E-06
GADL1_ 63808_AT	GTF3A	PLAGL1	9.04E-06
TMEM213_ 81931_AT	RPS20	ZNF581	9.04E-06
TMEM213_ 81932_AT	RPS20	ZNF581	9.04E-06
RACGAP1_ 21625_AT	PPARGC1A	ZNF296	9.09E-06
UBE2D2_ 73616_AP	CSDA	TFAP2C	9.13E-06
GADL1_ 63808_AT	BRSK1	TBX3	9.23E-06
GADL1_ 63808_AT	RPS19	NFE2L3	9.27E-06
RACGAP1_ 21625_AT	ZNF677	POU2F2	9.33E-06
RACGAP1_ 21625_AT	ZNF205	PPARA	9.34E-06
TMEM213_ 81931_AT	SNRPN	MXI1	9.39E-06
TMEM213_ 81932_AT	SNRPN	MXI1	9.39E-06
TMEM213_ 81931_AT	MAP3K9	ZNF474	9.41E-06
TMEM213_ 81932_AT	MAP3K9	ZNF474	9.41E-06
GADL1_ 63808_AT	RPL36	RUNX2	9.43E-06
GADL1_ 63808_AT	RPL27A	OVOL1	9.44E-06
TMEM213_ 81931_AT	OASL	POU2F2	9.44E-06
TMEM213_ 81932_AT	OASL	POU2F2	9.44E-06
TMEM213_ 81931_AT	MAP3K9	NR1H3	9.46E-06
TMEM213_ 81932_AT	MAP3K9	NR1H3	9.46E-06
GADL1_ 63808_AT	RPS20	CREB5	9.49E-06
FAM149A_ 71399_AP	SYNE1	HEYL	9.50E-06
GADL1_ 63808_AT	ZNF205	ZGLP1	9.51E-06
FAM149A_ 71399_AP	APOBEC3C	ETV4	9.60E-06
GADL1_ 63808_AT	RPL27A	KLF8	9.64E-06
GADL1_ 63808_AT	RPL36	ZNF789	9.69E-06
RACGAP1_ 21625_AT	NBEAL1	NR1H3	9.72E-06
UBE2D2_ 73616_AP	LRRN2	PPARA	9.75E-06
RACGAP1_ 21625_AT	ISG20	ZNF582	9.75E-06
CYFIP2_ 74323_AP	MAP3K9	SP140	9.76E-06
UBE2D2_ 73616_AP	P4HB	ZNF44	9.83E-06
FAM149A_ 71399_AP	LRRC55	HOXB9	9.84E-06
CYFIP2_ 74323_AP	CORO1A	ARNT2	9.87E-06
RACGAP1_ 21625_AT	ZNF132	TBX19	9.88E-06
GADL1_ 63808_AT	RPS20	FOXI1	9.89E-06
GADL1_ 63808_AT	CCNL2	NR1H3	9.90E-06
UBE2D2_ 73616_AP	NUSAP1	MSX1	9.92E-06
TMEM213_ 81931_AT	RPL28	FOXD4L1	9.95E-06
TMEM213_ 81932_AT	RPL28	FOXD4L1	9.95E-06
TMEM213_ 81931_AT	P4HB	SIX4	9.95E-06
TMEM213_ 81932_AT	P4HB	SIX4	9.95E-06
GADL1_ 63808_AT	ZNF189	NR1H3	9.98E-06
RALBP1_ 44603_AP	RPLP0	KLF5	9.99E-06
CYFIP2_ 74323_AP	CPEB3	RUNX2	1.00E-05
TMEM213_ 81931_AT	RPS19	TFCP2L1	1.00E-05
TMEM213_ 81932_AT	RPS19	TFCP2L1	1.00E-05
CYFIP2_ 74323_AP	TRMT1	DMRT2	1.01E-05
CYFIP2_ 74323_AP	PIWIL4	PPARA	1.01E-05
RACGAP1_ 21625_AT	SYNE1	TBX21	1.01E-05
CYFIP2_ 74323_AP	CPEB4	DLX2	1.03E-05
GADL1_ 63808_AT	RPL28	ESRRG	1.03E-05
FAM149A_ 71399_AP	PPARGC1A	PLAG1	1.03E-05
TMEM213_ 81932_AT	RPL27A	FLI1	1.04E-05
FAM149A_ 71399_AP	ZNF132	NR3C2	1.04E-05
TMEM213_ 81931_AT	KIF21B	PBX4	1.04E-05
TMEM213_ 81932_AT	KIF21B	PBX4	1.04E-05
RALBP1_ 44603_AP	CSDA	ZNF488	1.04E-05
TMEM213_ 81931_AT	RPL30	ZNF688	1.04E-05
TMEM213_ 81932_AT	RPL30	ZNF688	1.04E-05
TMEM213_ 81931_AT	DCN	ESRRB	1.05E-05
TMEM213_ 81932_AT	DCN	ESRRB	1.05E-05
RACGAP1_ 21625_AT	NFKB2	MYC	1.05E-05
GADL1_ 63808_AT	CPEB4	FOXS1	1.06E-05
TMEM213_ 81931_AT	DAZL	SIX1	1.06E-05
TMEM213_ 81932_AT	DAZL	SIX1	1.06E-05
RALBP1_ 44603_AP	THG1L	ALX1	1.07E-05
UBE2D2_ 73616_AP	RBM47	HEYL	1.07E-05
TMEM213_ 81931_AT	SYNE1	TET3	1.08E-05
TMEM213_ 81932_AT	SYNE1	TET3	1.08E-05
GADL1_ 63808_AT	RPS15	CENPT	1.09E-05
UBE2D2_ 73616_AP	ZNF132	STAT4	1.09E-05
CYFIP2_ 74323_AP	PPARGC1A	ZNF296	1.09E-05
CYFIP2_ 74323_AP	PRSS36	ARNT2	1.10E-05
RACGAP1_ 21625_AT	CPEB4	E2F7	1.10E-05
TMEM213_ 81931_AT	SYNE1	RFX2	1.11E-05
TMEM213_ 81932_AT	SYNE1	RFX2	1.11E-05
CRYAB_ 18693_AP	TDRD10	FOXE3	1.12E-05
TMEM213_ 81931_AT	NOVA2	HOXB1	1.12E-05
TMEM213_ 81932_AT	NOVA2	HOXB1	1.12E-05
TMEM213_ 81931_AT	ABCC3	IRF7	1.12E-05
TMEM213_ 81932_AT	ABCC3	IRF7	1.12E-05
UBE2D2_ 73616_AP	ZNF132	NFE2L3	1.12E-05
GADL1_ 63808_AT	RPL27A	SOX30	1.12E-05
TMEM213_ 81931_AT	CORO1A	IRF7	1.13E-05
TMEM213_ 81931_AT	ISG20	IRF7	1.13E-05
TMEM213_ 81932_AT	CORO1A	IRF7	1.13E-05
TMEM213_ 81932_AT	ISG20	IRF7	1.13E-05
CYFIP2_ 74323_AP	MSI2	ZNF556	1.14E-05
TMEM213_ 81931_AT	ISG20	E2F2	1.15E-05
TMEM213_ 81932_AT	ISG20	E2F2	1.15E-05
GADL1_ 63808_AT	RPL36A	FOXH1	1.15E-05
RALBP1_ 44603_AP	MECOM	POU2AF1	1.15E-05
TMEM213_ 81931_AT	CCNL2	TBX19	1.15E-05
TMEM213_ 81932_AT	CCNL2	TBX19	1.15E-05
TMEM213_ 81931_AT	RPL12	ZNF688	1.15E-05
TMEM213_ 81932_AT	RPL12	ZNF688	1.15E-05
RACGAP1_ 21625_AT	DAZL	ETV4	1.16E-05
UBE2D2_ 73616_AP	THG1L	NFE2L3	1.16E-05
RACGAP1_ 21625_AT	MSI2	ZNF395	1.16E-05
GADL1_ 63808_AT	RPL13	HSF5	1.17E-05
TMEM213_ 81931_AT	RPL12	MESP1	1.17E-05
TMEM213_ 81932_AT	RPL12	MESP1	1.17E-05
CYFIP2_ 74323_AP	NUSAP1	PPARA	1.17E-05
TMEM213_ 81931_AT	LRRN2	SOX11	1.17E-05
TMEM213_ 81932_AT	LRRN2	SOX11	1.17E-05
RACGAP1_ 21625_AT	APOBEC3G	THRB	1.17E-05
GADL1_ 63808_AT	RPS20	BCL11B	1.18E-05
TMEM213_ 81931_AT	APOBEC3G	PRDM1	1.18E-05
TMEM213_ 81932_AT	APOBEC3G	PRDM1	1.18E-05
UBE2D2_ 73616_AP	RBM47	ZNF80	1.18E-05
FAM149A_ 71399_AP	PPARGC1A	MAFA	1.19E-05
UBE2D2_ 73616_AP	NBEAL1	NRL	1.19E-05
CRYAB_ 18693_AP	ESRP2	POU2F2	1.19E-05
GADL1_ 63808_AT	RPS19	DLX2	1.20E-05
GADL1_ 63808_AT	RPL28	DLX5	1.20E-05
RACGAP1_ 21625_AT	MEX3B	SIX4	1.20E-05
TMEM213_ 81931_AT	BRSK1	HOXB1	1.21E-05
TMEM213_ 81932_AT	BRSK1	HOXB1	1.21E-05
PCNA_ 58648_AP	MECOM	LBX2	1.21E-05
PCNA_ 58649_AP	MECOM	LBX2	1.21E-05
RACGAP1_ 21625_AT	RPL30	NR1H3	1.21E-05
GADL1_ 63808_AT	RPL36	GLI2	1.23E-05
CYFIP2_ 74323_AP	MAP3K9	MYB	1.23E-05
RACGAP1_ 21625_AT	MSI2	PLAGL1	1.23E-05
TMEM213_ 81931_AT	MAP3K9	ZNF688	1.23E-05
TMEM213_ 81932_AT	MAP3K9	ZNF688	1.23E-05
TMEM213_ 81931_AT	SAMD14	ANKZF1	1.24E-05
TMEM213_ 81932_AT	SAMD14	ANKZF1	1.24E-05
RACGAP1_ 21625_AT	RELB	FOXD4L1	1.24E-05
TMEM213_ 81931_AT	RELB	FOXL1	1.24E-05
TMEM213_ 81932_AT	RELB	FOXL1	1.24E-05
RACGAP1_ 21625_AT	CPEB4	HEYL	1.24E-05
TMEM213_ 81931_AT	ZNF205	IRF7	1.24E-05
TMEM213_ 81932_AT	ZNF205	IRF7	1.24E-05
UBE2D2_ 73616_AP	RBM47	POU5F1	1.24E-05
COL4A6_ 89858_AT	SYNE1	THRB	1.24E-05
COL4A6_ 89859_AT	SYNE1	THRB	1.24E-05
COL4A6_ 89858_AT	MFHAS1	IRX2	1.25E-05
COL4A6_ 89859_AT	MFHAS1	IRX2	1.25E-05
RACGAP1_ 21625_AT	CPEB4	RARA	1.25E-05
TMEM213_ 81931_AT	GTF3A	ZNF296	1.25E-05
TMEM213_ 81932_AT	GTF3A	ZNF296	1.25E-05
RACGAP1_ 21625_AT	ZNF132	ARID5A	1.26E-05
UBE2D2_ 73616_AP	LINGO1	ETS1	1.26E-05
RACGAP1_ 21625_AT	CPEB4	GLI2	1.26E-05
RACGAP1_ 21625_AT	SALL4	SIX4	1.26E-05
TMEM213_ 81931_AT	APOBEC3H	SP140	1.26E-05
TMEM213_ 81932_AT	APOBEC3H	SP140	1.26E-05
RACGAP1_ 21625_AT	RPS19	NR1H3	1.27E-05
CYFIP2_ 74323_AP	CPEB4	STAT4	1.27E-05
TMEM213_ 81931_AT	P4HB	HOXB1	1.28E-05
TMEM213_ 81932_AT	P4HB	HOXB1	1.28E-05
CRYAB_ 18693_AP	ZNF354B	PRRX1	1.28E-05
CRYAB_ 18693_AP	ZNF157	SIM2	1.28E-05
TMEM213_ 81931_AT	KIF21B	TBX19	1.29E-05
TMEM213_ 81932_AT	KIF21B	TBX19	1.29E-05
TMEM213_ 81931_AT	APOBEC3F	VENTX	1.29E-05
TMEM213_ 81932_AT	APOBEC3F	VENTX	1.29E-05
RACGAP1_ 21625_AT	APOBEC3H	ZNF582	1.29E-05
RACGAP1_ 21625_AT	CPEB4	MYBL1	1.30E-05
RACGAP1_ 21625_AT	RBM47	STAT4	1.30E-05
ELF5_ 14952_AT	CCNL2	ZNF789	1.30E-05
RACGAP1_ 21625_AT	NFKB2	MXI1	1.31E-05
CYFIP2_ 74323_AP	RPS19	DMRT2	1.32E-05
GADL1_ 63808_AT	RPL28	RFX2	1.32E-05
UBE2D2_ 73616_AP	ZNF189	PAX9	1.33E-05
COL4A6_ 89858_AT	CCNL2	TBX19	1.33E-05
COL4A6_ 89859_AT	CCNL2	TBX19	1.33E-05
GADL1_ 63808_AT	TRMT1	FOXS1	1.34E-05
RACGAP1_ 21625_AT	ABCC3	TBX19	1.34E-05
TMEM213_ 81932_AT	PIWIL4	ARID5A	1.35E-05
GADL1_ 63808_AT	ZNF189	LYL1	1.35E-05
CYFIP2_ 74323_AP	THG1L	PPARA	1.37E-05
RACGAP1_ 21625_AT	MAZ	VDR	1.37E-05
TMEM213_ 81931_AT	SAMD14	PPARA	1.38E-05
TMEM213_ 81932_AT	SAMD14	PPARA	1.38E-05
RACGAP1_ 21625_AT	MSI2	FOXD4L6	1.39E-05
UBE2D2_ 73616_AP	P4HB	POU5F1	1.39E-05
TMEM213_ 81931_AT	C2orf15	ZNF296	1.40E-05
TMEM213_ 81932_AT	C2orf15	ZNF296	1.40E-05
GADL1_ 63808_AT	RPS20	ZNF99	1.40E-05
RACGAP1_ 21625_AT	LRRN2	CENPA	1.41E-05
GADL1_ 63808_AT	BRSK1	SNAI3	1.41E-05
TMEM213_ 81931_AT	SYNE1	HOXD10	1.42E-05
TMEM213_ 81932_AT	SYNE1	HOXD10	1.42E-05
CRYAB_ 18693_AP	LENG8	ZNF488	1.43E-05
TMEM213_ 81931_AT	RPL28	FOXL1	1.44E-05
TMEM213_ 81932_AT	RPL28	FOXL1	1.44E-05
CYFIP2_ 74323_AP	CPEB3	NFE2L3	1.45E-05
UBE2D2_ 73616_AP	ZNF732	EMX1	1.46E-05
TMEM213_ 81931_AT	GTF3A	NR1H3	1.48E-05
TMEM213_ 81932_AT	GTF3A	NR1H3	1.48E-05
RACGAP1_ 21625_AT	RPL36A	SIX4	1.48E-05
CYFIP2_ 74323_AP	RPS19	HOXB1	1.49E-05
GADL1_ 63808_AT	RPS14	PPARA	1.49E-05
CRYAB_ 18693_AP	DQX1	TBX19	1.50E-05
RACGAP1_ 21625_AT	RBM47	CREB5	1.51E-05
RALBP1_ 44603_AP	NFKB2	HMGA2	1.51E-05
UBE2D2_ 73616_AP	THG1L	PPARA	1.51E-05
TMEM213_ 81931_AT	H1F0	ZNF44	1.51E-05
TMEM213_ 81932_AT	H1F0	ZNF44	1.51E-05
TMEM213_ 81931_AT	KIF21B	ARID5A	1.55E-05
TMEM213_ 81932_AT	KIF21B	ARID5A	1.55E-05
TMEM213_ 81931_AT	PRDM12	GLIS1	1.55E-05
TMEM213_ 81932_AT	PRDM12	GLIS1	1.55E-05
DCAF11_ 26830_AP	RPS15	LYL1	1.55E-05
GADL1_ 63808_AT	WSB1	ZNF581	1.55E-05
TMEM213_ 81931_AT	APOBEC3H	ESRRB	1.56E-05
TMEM213_ 81932_AT	APOBEC3H	ESRRB	1.56E-05
TMEM213_ 81931_AT	P4HB	PLAG1	1.56E-05
TMEM213_ 81932_AT	P4HB	PLAG1	1.56E-05
GADL1_ 63808_AT	RPS20	TFAP2B	1.56E-05
CRYAB_ 18693_AP	MAP3K9	FOXM1	1.57E-05
GADL1_ 63808_AT	ZNF732	HLX	1.57E-05
CYFIP2_ 74323_AP	CPEB3	MXI1	1.57E-05
TMEM213_ 81931_AT	RPS19	SNAI3	1.57E-05
TMEM213_ 81932_AT	RPS19	SNAI3	1.57E-05
TMEM213_ 81931_AT	PRSS36	ESRRB	1.58E-05
TMEM213_ 81932_AT	PRSS36	ESRRB	1.58E-05
TMEM213_ 81931_AT	SYNE1	HOXB1	1.58E-05
TMEM213_ 81932_AT	SYNE1	HOXB1	1.58E-05
RALBP1_ 44603_AP	TOP2A	EHF	1.59E-05
GADL1_ 63808_AT	ZNF732	GSC	1.59E-05
UBE2D2_ 73616_AP	DARS	ANKZF1	1.60E-05
GADL1_ 63808_AT	RPS19	ZNF556	1.60E-05
RACGAP1_ 21625_AT	AFF3	BHLHE41	1.61E-05
RACGAP1_ 21625_AT	CPEB4	TBX21	1.62E-05
TMEM213_ 81931_AT	ZNF205	BATF	1.63E-05
TMEM213_ 81932_AT	ZNF205	BATF	1.63E-05
CYFIP2_ 74323_AP	PPARGC1A	OVOL1	1.63E-05
RACGAP1_ 21625_AT	SYNE1	AKNA	1.64E-05
CRYAB_ 18693_AP	PAK6	FOXE3	1.64E-05
UBE2D2_ 73616_AP	OASL	CREB3L3	1.65E-05
RACGAP1_ 21625_AT	BRSK1	ZNF395	1.65E-05
CRYAB_ 18693_AP	RECQL4	ZNF90	1.65E-05
RALBP1_ 44603_AP	TOP2A	ETV4	1.66E-05
RACGAP1_ 21625_AT	CPEB4	GCM1	1.67E-05
CYFIP2_ 74323_AP	RPL30	ETV4	1.68E-05
TMEM213_ 81931_AT	RPS8	IRF7	1.68E-05
TMEM213_ 81932_AT	RPS8	IRF7	1.68E-05
GADL1_ 63808_AT	QTRT1	MYC	1.68E-05
GADL1_ 63808_AT	RPS19	RARA	1.68E-05
TMEM213_ 81931_AT	PIWIL4	ZNF80	1.68E-05
TMEM213_ 81932_AT	PIWIL4	ZNF80	1.68E-05
FAM149A_ 71399_AP	DARS	ZNF395	1.69E-05
TMEM213_ 81931_AT	RPS8	ZNF90	1.69E-05
TMEM213_ 81932_AT	RPS8	ZNF90	1.69E-05
FAM149A_ 71399_AP	H1F0	ETV4	1.70E-05
RACGAP1_ 21625_AT	MEX3B	ESRRB	1.71E-05
TMEM213_ 81931_AT	APOBEC3H	HOXB1	1.71E-05
TMEM213_ 81932_AT	APOBEC3H	HOXB1	1.71E-05
GADL1_ 63808_AT	APOBEC3F	SIM2	1.71E-05
GADL1_ 63808_AT	RPS15	E2F1	1.72E-05
RACGAP1_ 21625_AT	SLIT2	MXD3	1.72E-05
UBE2D2_ 73616_AP	CPEB4	DLX1	1.73E-05
TMEM213_ 81931_AT	MAP3K9	PRRX1	1.73E-05
TMEM213_ 81932_AT	MAP3K9	PRRX1	1.73E-05
TMEM213_ 81931_AT	PPARGC1A	HIF1A	1.74E-05
TMEM213_ 81932_AT	PPARGC1A	HIF1A	1.74E-05
TMEM213_ 81931_AT	CPEB4	MSX1	1.74E-05
TMEM213_ 81932_AT	CPEB4	MSX1	1.74E-05
GADL1_ 63808_AT	MEX3B	NR1I3	1.74E-05
RACGAP1_ 21625_AT	MSI2	E2F2	1.75E-05
RACGAP1_ 21625_AT	SYNE1	SCML4	1.75E-05
FAM149A_ 71399_AP	ZNF132	DMRT2	1.76E-05
GADL1_ 63808_AT	RPS15	GLI2	1.76E-05
RACGAP1_ 21625_AT	PLG	PLAG1	1.77E-05
TMEM213_ 81931_AT	ABCC3	ANKZF1	1.79E-05
TMEM213_ 81932_AT	ABCC3	ANKZF1	1.79E-05
GADL1_ 63808_AT	RPS20	RFX2	1.80E-05
ELF5_ 14952_AT	WSB1	ELF5	1.81E-05
UBE2D2_ 73616_AP	SAMD14	ETS1	1.81E-05
UBE2D2_ 73616_AP	CPEB4	ETV7	1.81E-05
TMEM213_ 81931_AT	MAP3K9	SIX4	1.82E-05
TMEM213_ 81932_AT	MAP3K9	SIX4	1.82E-05
GADL1_ 63808_AT	RPS8	ZNF276	1.82E-05
CRYAB_ 18693_AP	MAP3K9	CENPA	1.83E-05
TMEM213_ 81931_AT	GAPDH	SIX4	1.83E-05
TMEM213_ 81932_AT	GAPDH	SIX4	1.83E-05
TMEM213_ 81931_AT	RPL12	FOXD4L1	1.85E-05
TMEM213_ 81932_AT	RPL12	FOXD4L1	1.85E-05
RALBP1_ 44603_AP	LRRN2	ONECUT2	1.85E-05
TMEM213_ 81931_AT	RPS19	SOX5	1.89E-05
TMEM213_ 81932_AT	RPS19	SOX5	1.89E-05
GADL1_ 63808_AT	RPL28	DLX2	1.90E-05
GADL1_ 63808_AT	RPL27A	ESRRG	1.90E-05
TMEM213_ 81931_AT	OASL	CEBPA	1.91E-05
TMEM213_ 81932_AT	OASL	CEBPA	1.91E-05
TMEM213_ 81931_AT	PIWIL4	FOXP3	1.91E-05
TMEM213_ 81932_AT	PIWIL4	FOXP3	1.91E-05
RACGAP1_ 21625_AT	CPEB4	HELT	1.91E-05
TMEM213_ 81931_AT	P4HB	HOXB9	1.91E-05
TMEM213_ 81932_AT	P4HB	HOXB9	1.91E-05
RALBP1_ 44603_AP	ESRP1	SP140	1.91E-05
CYFIP2_ 74323_AP	CPEB3	STAT4	1.91E-05
CYFIP2_ 74323_AP	MECOM	ARID5A	1.93E-05
UBE2D2_ 73616_AP	MEX3B	E2F2	1.93E-05
TMEM213_ 81931_AT	ISG20	FOXD4L6	1.94E-05
TMEM213_ 81932_AT	ISG20	FOXD4L6	1.94E-05
RACGAP1_ 21625_AT	BRSK1	GATA2	1.94E-05
RACGAP1_ 21625_AT	RECQL4	LYL1	1.94E-05
CYFIP2_ 74323_AP	PPARGC1A	MAFB	1.94E-05
TMEM213_ 81931_AT	ZNF677	POU2F2	1.94E-05
TMEM213_ 81932_AT	ZNF677	POU2F2	1.94E-05
RALBP1_ 44603_AP	ZFP42	SIX4	1.94E-05
TMEM213_ 81931_AT	ISG20	SIX4	1.94E-05
TMEM213_ 81932_AT	ISG20	SIX4	1.94E-05
RACGAP1_ 21625_AT	LRRN2	FOXE3	1.95E-05
RACGAP1_ 21625_AT	RBM47	KLF8	1.95E-05
RACGAP1_ 21625_AT	ELAVL3	THRB	1.95E-05
RALBP1_ 44603_AP	THG1L	ONECUT2	1.96E-05
ELF5_ 14952_AT	LENG8	ELF5	1.97E-05
UBE2D2_ 73616_AP	CSDA	HOXB1	1.97E-05
TMEM213_ 81931_AT	CNP	HEYL	1.98E-05
TMEM213_ 81932_AT	CNP	HEYL	1.98E-05
TMEM213_ 81931_AT	ZNF205	HLX	1.98E-05
TMEM213_ 81932_AT	ZNF205	HLX	1.98E-05
TMEM213_ 81931_AT	PRSS36	LYL1	1.98E-05
TMEM213_ 81932_AT	PRSS36	LYL1	1.98E-05
TMEM213_ 81931_AT	SAMD14	HSF4	1.99E-05
TMEM213_ 81932_AT	SAMD14	HSF4	1.99E-05
TMEM213_ 81931_AT	RPL30	ZNF581	1.99E-05
TMEM213_ 81932_AT	RPL30	ZNF581	1.99E-05
TMEM213_ 81931_AT	PRSS36	ZNF688	1.99E-05
TMEM213_ 81932_AT	PRSS36	ZNF688	1.99E-05
GADL1_ 63808_AT	RPL27A	DLX3	2.00E-05
TMEM213_ 81931_AT	RPS8	HES4	2.00E-05
TMEM213_ 81932_AT	RPS8	HES4	2.00E-05
TMEM213_ 81931_AT	RPS19	TP63	2.00E-05
TMEM213_ 81932_AT	RPS19	TP63	2.00E-05
GADL1_ 63808_AT	RPL28	HOXA4	2.02E-05
CYFIP2_ 74323_AP	PPARGC1A	PROX1	2.02E-05
UBE2D2_ 73616_AP	LRRC55	HOXB9	2.03E-05
TMEM213_ 81931_AT	RELB	MSX1	2.03E-05
TMEM213_ 81932_AT	RELB	MSX1	2.03E-05
RACGAP1_ 21625_AT	ABCC3	STAT4	2.03E-05
CRYAB_ 18693_AP	GTF3A	ZNF488	2.03E-05
RACGAP1_ 21625_AT	AFF3	ESRRB	2.04E-05
TMEM213_ 81931_AT	APOBEC3H	POU2F2	2.04E-05
TMEM213_ 81932_AT	APOBEC3H	POU2F2	2.04E-05
RACGAP1_ 21625_AT	SYNE1	RARA	2.06E-05
RALBP1_ 44603_AP	IGF2BP2	SIX4	2.06E-05
TMEM213_ 81931_AT	CORO1A	ANKZF1	2.07E-05
TMEM213_ 81932_AT	CORO1A	ANKZF1	2.07E-05
UBE2D2_ 73616_AP	CPEB4	GLI2	2.07E-05
RACGAP1_ 21625_AT	LARS2	FOXH1	2.08E-05
CYFIP2_ 74323_AP	NFKB2	ELF5	2.09E-05
RACGAP1_ 21625_AT	BOLL	THRB	2.09E-05
RACGAP1_ 21625_AT	SYNE1	IRX3	2.10E-05
TMEM213_ 81931_AT	RPL27A	TBX15	2.10E-05
TMEM213_ 81932_AT	RPL27A	TBX15	2.10E-05
UBE2D2_ 73616_AP	NUSAP1	FOXL1	2.11E-05
COL4A6_ 89858_AT	RECQL4	SALL3	2.11E-05
COL4A6_ 89859_AT	RECQL4	SALL3	2.11E-05
CRYAB_ 18693_AP	ZNF98	CENPT	2.12E-05
UBE2D2_ 73616_AP	TLR3	IRF1	2.12E-05
FAM149A_ 71399_AP	CORO1A	PRDM1	2.12E-05
TMEM213_ 81931_AT	RPL35	TBX15	2.12E-05
TMEM213_ 81932_AT	RPL35	TBX15	2.12E-05
RACGAP1_ 21625_AT	PRSS36	ZNF581	2.12E-05
CRYAB_ 18693_AP	WSB1	ETV4	2.13E-05
GADL1_ 63808_AT	RPL36	FOXH1	2.13E-05
TMEM213_ 81931_AT	MAP3K9	RFX8	2.13E-05
TMEM213_ 81932_AT	MAP3K9	RFX8	2.13E-05
FAM149A_ 71399_AP	CPEB3	THRB	2.13E-05
RACGAP1_ 21625_AT	RPL36A	ETV4	2.14E-05
CYFIP2_ 74323_AP	ABCC3	PPARA	2.14E-05
UBE2D2_ 73616_AP	CPEB4	BCL11B	2.15E-05
TMEM213_ 81931_AT	ZNF354B	CREB5	2.15E-05
TMEM213_ 81932_AT	ZNF354B	CREB5	2.15E-05
COL4A6_ 89858_AT	CNP	ESRRB	2.15E-05
COL4A6_ 89859_AT	CNP	ESRRB	2.15E-05
TMEM213_ 81931_AT	RPL28	VENTX	2.15E-05
TMEM213_ 81932_AT	RPL28	VENTX	2.15E-05
RACGAP1_ 21625_AT	MSI2	ZNF276	2.15E-05
TMEM213_ 81931_AT	SAMD14	NHLH1	2.16E-05
TMEM213_ 81932_AT	SAMD14	NHLH1	2.16E-05
RALBP1_ 44603_AP	ZNF132	GATA2	2.17E-05
GADL1_ 63808_AT	RPS19	GRHL2	2.17E-05
TMEM213_ 81931_AT	H1F0	ZNF582	2.17E-05
TMEM213_ 81932_AT	H1F0	ZNF582	2.17E-05
TMEM213_ 81931_AT	PODNL1	LYL1	2.18E-05
TMEM213_ 81932_AT	PODNL1	LYL1	2.18E-05
GADL1_ 63808_AT	RPL13	CSRNP3	2.19E-05
TMEM213_ 81931_AT	PPARGC1A	LEF1	2.19E-05
TMEM213_ 81932_AT	PPARGC1A	LEF1	2.19E-05
GADL1_ 63808_AT	RPS21	MEIS3	2.19E-05
GADL1_ 63808_AT	ZNF189	HLX	2.20E-05
TMEM213_ 81931_AT	PPARGC1A	OVOL1	2.20E-05
TMEM213_ 81932_AT	PPARGC1A	OVOL1	2.20E-05
[truncated: 3,582 more rows]
