# Supplementary material for: TF–RBP–AS Triplet Analysis Reveals the Mechanisms of Aberrant Alternative Splicing Events in Kidney Cancer: Implications for Their Possible Clinical Use as Prognostic and Therapeutic Biomarkers
Source: Int J Mol Sci. 2021 Aug 16;22(16):8789. doi: 10.3390/ijms22168789 (PMC8395830; doi:10.3390/ijms22168789)
Supplement: Supplementary file 1 [file ijms-22-08789-s001.zip › Supplementary Table S5.csv]

Supplementary Table S5. comparison results of 8 RBPs with binding sites
RBP	ASE
ESRP2	CRYAB_ 18693_AP
CPEB4	RACGAP1_ 21625_AT
CPEB4	PCNA_ 58648_AP
RBM46	RACGAP1_ 21625_AT
CPEB4	TMEM213_ 81932_AT
CPEB4	CYFIP2_ 74323_AP
ESRP2	FAM149A_ 71399_AP
ESRP2	TMEM213_ 81932_AT
KHDRBS2	ELF5_ 14952_AT
YBX2	RACGAP1_ 21625_AT
IGF2BP2	COL4A6_ 89859_AT
CPEB4	GADL1_ 63808_AT
ENOX1	CYFIP2_ 74323_AP
RBM46	CYFIP2_ 74323_AP
ESRP2	RALBP1_ 44603_AP
ENOX1	GADL1_ 63808_AT
KHDRBS2	CRYAB_ 18693_AP
KHDRBS2	GADL1_ 63808_AT
IGF2BP2	CYFIP2_ 74323_AP
IGF2BP2	TMEM213_ 81932_AT
IGF2BP2	RACGAP1_ 21625_AT
CPEB4	CRYAB_ 18693_AP
ENOX1	RALBP1_ 44603_AP
YBX2	CRYAB_ 18693_AP
