# Supplementary material for: TF–RBP–AS Triplet Analysis Reveals the Mechanisms of Aberrant Alternative Splicing Events in Kidney Cancer: Implications for Their Possible Clinical Use as Prognostic and Therapeutic Biomarkers
Source: Int J Mol Sci. 2021 Aug 16;22(16):8789. doi: 10.3390/ijms22168789 (PMC8395830; doi:10.3390/ijms22168789)
Supplement: Supplementary file 1 [file ijms-22-08789-s001.zip › Supplementary Table S6.csv]

Supplementary Table S6. 145 triplets which RBP has binding sites on ASE
TF-AS-RBP
AKNA CRYAB_ 18693_AP ESRP2
ANKZF1 RACGAP1_ 21625_AT CPEB4
ARID5A CRYAB_ 18693_AP ESRP2
ARNT2 PCNA_ 58648_AP CPEB4
ARNT2 RACGAP1_ 21625_AT RBM46
BARX2 RACGAP1_ 21625_AT CPEB4
BATF CRYAB_ 18693_AP ESRP2
BATF RACGAP1_ 21625_AT CPEB4
BATF3 CRYAB_ 18693_AP ESRP2
BATF3 RACGAP1_ 21625_AT CPEB4
BATF3 TMEM213_ 81932_AT CPEB4
BCL11B CYFIP2_ 74323_AP CPEB4
BCL6B RACGAP1_ 21625_AT CPEB4
BHLHE41 FAM149A_ 71399_AP ESRP2
BHLHE41 TMEM213_ 81932_AT ESRP2
CEBPE FAM149A_ 71399_AP ESRP2
CREB3L3 RACGAP1_ 21625_AT CPEB4
CREB5 TMEM213_ 81932_AT ESRP2
DACH2 RACGAP1_ 21625_AT CPEB4
DLX1 RACGAP1_ 21625_AT CPEB4
DLX2 CYFIP2_ 74323_AP CPEB4
DLX2 RACGAP1_ 21625_AT CPEB4
DLX4 RACGAP1_ 21625_AT CPEB4
DLX5 RACGAP1_ 21625_AT CPEB4
DLX6 RACGAP1_ 21625_AT CPEB4
E2F2 RACGAP1_ 21625_AT CPEB4
E2F7 RACGAP1_ 21625_AT CPEB4
EBF3 RACGAP1_ 21625_AT CPEB4
ELF5 ELF5_ 14952_AT KHDRBS2
ELF5 RACGAP1_ 21625_AT YBX2
EOMES RACGAP1_ 21625_AT CPEB4
ESRRB COL4A6_ 89859_AT IGF2BP2
ETV7 RACGAP1_ 21625_AT CPEB4
FLI1 CYFIP2_ 74323_AP CPEB4
FLI1 RACGAP1_ 21625_AT CPEB4
FOXA3 GADL1_ 63808_AT CPEB4
FOXC2 RACGAP1_ 21625_AT CPEB4
FOXD3 CYFIP2_ 74323_AP CPEB4
FOXD3 CYFIP2_ 74323_AP ENOX1
FOXD3 CYFIP2_ 74323_AP RBM46
FOXD4L1 RACGAP1_ 21625_AT CPEB4
FOXD4L1 TMEM213_ 81932_AT CPEB4
FOXF2 RACGAP1_ 21625_AT CPEB4
FOXG1 RALBP1_ 44603_AP ESRP2
FOXH1 GADL1_ 63808_AT CPEB4
FOXH1 GADL1_ 63808_AT ENOX1
FOXJ1 CRYAB_ 18693_AP KHDRBS2
FOXJ3 RACGAP1_ 21625_AT CPEB4
FOXJ3 TMEM213_ 81932_AT ESRP2
FOXL1 CYFIP2_ 74323_AP CPEB4
FOXL1 TMEM213_ 81932_AT CPEB4
FOXN4 FAM149A_ 71399_AP ESRP2
FOXS1 GADL1_ 63808_AT CPEB4
FOXS1 RACGAP1_ 21625_AT CPEB4
GATA3 GADL1_ 63808_AT CPEB4
GATA5 RACGAP1_ 21625_AT CPEB4
GCM1 RACGAP1_ 21625_AT CPEB4
GLI2 RACGAP1_ 21625_AT CPEB4
GLIS1 TMEM213_ 81932_AT ESRP2
HELT RACGAP1_ 21625_AT CPEB4
HES4 RACGAP1_ 21625_AT CPEB4
HEY2 RACGAP1_ 21625_AT CPEB4
HEYL RACGAP1_ 21625_AT CPEB4
HEYL TMEM213_ 81932_AT CPEB4
HLX GADL1_ 63808_AT CPEB4
HOXA4 CYFIP2_ 74323_AP CPEB4
HOXA4 RACGAP1_ 21625_AT CPEB4
HOXA7 CYFIP2_ 74323_AP CPEB4
HOXB5 GADL1_ 63808_AT KHDRBS2
HOXB5 RACGAP1_ 21625_AT CPEB4
HOXB6 CYFIP2_ 74323_AP CPEB4
HOXB8 CYFIP2_ 74323_AP CPEB4
HOXB8 RACGAP1_ 21625_AT CPEB4
HOXB9 CYFIP2_ 74323_AP CPEB4
HSF4 RACGAP1_ 21625_AT CPEB4
IKZF1 CYFIP2_ 74323_AP CPEB4
IKZF3 RACGAP1_ 21625_AT CPEB4
IRF7 RACGAP1_ 21625_AT CPEB4
IRF8 CYFIP2_ 74323_AP CPEB4
IRF8 RACGAP1_ 21625_AT CPEB4
IRX3 CYFIP2_ 74323_AP CPEB4
KLF8 CYFIP2_ 74323_AP CPEB4
LBX2 TMEM213_ 81932_AT CPEB4
LYL1 GADL1_ 63808_AT CPEB4
LYL1 GADL1_ 63808_AT ENOX1
LYL1 RACGAP1_ 21625_AT CPEB4
LYL1 TMEM213_ 81932_AT CPEB4
MEIS3 RACGAP1_ 21625_AT CPEB4
MESP1 RACGAP1_ 21625_AT CPEB4
MESP1 TMEM213_ 81932_AT CPEB4
MSX1 RACGAP1_ 21625_AT CPEB4
MSX1 TMEM213_ 81932_AT CPEB4
MYBL1 RACGAP1_ 21625_AT CPEB4
MYC RACGAP1_ 21625_AT CPEB4
NFE2L3 CYFIP2_ 74323_AP CPEB4
NHLH1 RACGAP1_ 21625_AT CPEB4
NR1H3 GADL1_ 63808_AT CPEB4
NR5A2 RACGAP1_ 21625_AT CPEB4
PBX4 RACGAP1_ 21625_AT CPEB4
PEG3 CRYAB_ 18693_AP ESRP2
PKNOX2 CRYAB_ 18693_AP YBX2
PLAGL1 CYFIP2_ 74323_AP CPEB4
POU2F2 CRYAB_ 18693_AP ESRP2
POU2F2 RACGAP1_ 21625_AT CPEB4
PPARA CYFIP2_ 74323_AP IGF2BP2
PPARA TMEM213_ 81932_AT IGF2BP2
PRDM1 RACGAP1_ 21625_AT CPEB4
PROX1 CYFIP2_ 74323_AP CPEB4
PRRX1 RACGAP1_ 21625_AT CPEB4
RARA RACGAP1_ 21625_AT CPEB4
RFX2 RACGAP1_ 21625_AT CPEB4
RUNX1 RACGAP1_ 21625_AT CPEB4
RUNX1 TMEM213_ 81932_AT ESRP2
RUNX2 CYFIP2_ 74323_AP CPEB4
RUNX2 RACGAP1_ 21625_AT CPEB4
RUNX3 RACGAP1_ 21625_AT CPEB4
SCML4 CYFIP2_ 74323_AP CPEB4
SIM2 CRYAB_ 18693_AP KHDRBS2
SIM2 CRYAB_ 18693_AP YBX2
SIM2 RACGAP1_ 21625_AT CPEB4
SIX4 RACGAP1_ 21625_AT IGF2BP2
SOX21 CYFIP2_ 74323_AP CPEB4
SOX5 CRYAB_ 18693_AP YBX2
SPI1 CRYAB_ 18693_AP ESRP2
STAT4 CYFIP2_ 74323_AP CPEB4
TBX21 RACGAP1_ 21625_AT CPEB4
TCF4 RACGAP1_ 21625_AT CPEB4
TET3 CYFIP2_ 74323_AP CPEB4
TFCP2L1 RALBP1_ 44603_AP ESRP2
TFCP2L1 TMEM213_ 81932_AT CPEB4
TFCP2L1 TMEM213_ 81932_AT ESRP2
THRB CYFIP2_ 74323_AP CPEB4
TP73 TMEM213_ 81932_AT ESRP2
VENTX CRYAB_ 18693_AP ESRP2
ZNF296 GADL1_ 63808_AT CPEB4
ZNF395 RACGAP1_ 21625_AT CPEB4
ZNF488 CRYAB_ 18693_AP CPEB4
ZNF488 RALBP1_ 44603_AP ENOX1
ZNF488 RALBP1_ 44603_AP ESRP2
ZNF556 RACGAP1_ 21625_AT CPEB4
ZNF676 CRYAB_ 18693_AP KHDRBS2
ZNF804B RACGAP1_ 21625_AT IGF2BP2
ZNF831 RACGAP1_ 21625_AT CPEB4
ZNF844 RACGAP1_ 21625_AT RBM46
ZNF90 CRYAB_ 18693_AP ESRP2
